# Supplementary material for: Interaction of PsMYB4 with PsEGL3 inhibits anthocyanin biosynthesis in tree peony yellow flowers
Source: Front Plant Sci. 2025 Jun 23;16:1595014. doi: 10.3389/fpls.2025.1595014 (PMC12230082; doi:10.3389/fpls.2025.1595014)
Supplement: Supplementary file 1 [file DataSheet1.zip]

Archive with 11 entries (10 files):
- raw data/
- raw data/Figure 2 raw data.xls
- raw data/Figure 3 raw data.xlsx
- raw data/Figure 4A raw data.txt
- raw data/Figure 4B raw data.txt
- raw data/Figure 5B raw data.xls
- raw data/Figure 5C raw data.xlsx
- raw data/Figure 5D and E raw data.xls
- raw data/Figure 6B raw data.xlsx
- raw data/Figure 6C and D raw data.xlsx
- raw data/Figure 8C raw data.xlsx
