# Supplementary material for: Interaction of PsMYB4 with PsEGL3 inhibits anthocyanin biosynthesis in tree peony yellow flowers
Source: Front Plant Sci. 2025 Jun 23;16:1595014. doi: 10.3389/fpls.2025.1595014 (PMC12230082; doi:10.3389/fpls.2025.1595014)
Supplement: Supplementary file 1 [file DataSheet1.zip › raw data/Figure 2 raw data.xls]

## Sheet: Flavonoid
	Km	Qu	Is	Lu	THC	Ap	Ch
BXT-S1-1	0.659735	0.31183	0.193598	0.480141	0.0793546	0.24125	0.179597
BXT-S1-2	0.524913	0.309201	0.143839	0.476854	0.0576133	0.209379	0.156813
BXT-S1-3	0.537299	0.309977	0.158402	0.477793	0.0976805	0.230541	0.172488
	0.573982	0.310336	0.16528	0.478263	0.0782161	0.227056	0.169633
	0.0571684	0.000996252	0.0188791	0.0012522	0.0137352	0.0117853	0.00854647
BXT-S2-1	1.20649	0.35709	0.33007	0.544863	0.243135	0.428227	0.313395
BXT-S2-2	1.01842	0.354709	0.307369	0.542527	0.219464	0.398819	0.29186
BXT-S2-3	0.780383	0.350451	0.22589	0.536678	0.134194	0.291718	0.216647
	1.00177	0.354083	0.287776	0.541356	0.198931	0.372922	0.273967
	0.147589	0.0024213	0.0412574	0.00311841	0.0431582	0.0541358	0.0382135
BXT-S3-1	2.22874	0.290986	0.632118	0.443271	0.587004	0.865476	0.620583
BXT-S3-2	2.63335	0.307471	0.790502	0.456457	0.781085	1.02543	0.775336
BXT-S3-3	2.45933	0.293592	0.767311	0.446605	0.753816	1.04953	0.7517
	2.44047	0.29735	0.729977	0.448778	0.707302	0.980145	0.715873
	0.141154	0.00674762	0.0652396	0.00511956	0.0801987	0.0764458	0.0635265
BXT-S4-1	1.73637	0.361595	0.515573	0.556047	0.417987	0.644626	0.469543
BXT-S4-2	1.4891	0.360873	0.446912	0.555128	0.347353	0.557739	0.407488
BXT-S4-3	1.55741	0.369651	0.474186	0.564601	0.363194	0.576232	0.421136
	1.59429	0.36404	0.47889	0.558592	0.376178	0.592866	0.432722
	0.0947158	0.00374085	0.0244551	0.00400588	0.0278725	0.034507	0.0245473
BXT-S5-1	1.96723	0.357256	0.86942	0.549555	0.794116	1.11553	0.803234
BXT-S5-2	2.42856	0.35904	1.11169	0.552142	1.04486	1.4275	1.02558
BXT-S5-3	2.31558	0.358491	1.05818	0.551535	0.989425	1.3591	0.976477
	2.23712	0.358262	1.0131	0.551077	0.9428	1.30071	0.935098
	0.179929	0.000671048	0.0957841	0.00101466	0.099123	0.123451	0.0879093
YH-S1-1	0.570532	0.392456	0.336312	0.59502	0.258394	0.462503	0.337959
YH-S1-2	0.613873	0.381984	0.410763	0.59258	0.322868	0.544742	0.396074
YH-S1-3	0.619969	0.386529	0.433994	0.59251	0.347324	0.555216	0.403125
	0.601458	0.38699	0.39369	0.59337	0.309529	0.52082	0.379053
	0.0206176	0.00364415	0.0382519	0.00110023	0.0340897	0.0388784	0.0273956
YH-S2-1	0.295438	0.558814	0.0454439	0.814752	9.18036e-06	0.0510367	0.0493588
YH-S2-2	0.29822	0.578848	0.0523887	0.835453	8.38714e-06	0.0601973	0.0561302
YH-S2-3	0.291541	0.573276	0.0490799	0.82992	8.84074e-06	0.0553188	0.0525027
	0.295066	0.570313	0.0489708	0.826708	8.80275e-06	0.0555176	0.0526639
	0.00235017	0.00766594	0.00235129	0.00797095	2.7707e-07	0.0031198	0.00231087
YH-S3-1	0.351153	0.613702	0.0979338	0.842437	0.0203549	0.115756	0.0932681
YH-S3-2	0.396868	0.716989	0.131442	0.961608	0.0235629	0.152685	0.119715
YH-S3-3	0.402075	0.744154	0.13985	0.992063	0.0305608	0.163619	0.127117
	0.383365	0.691615	0.123075	0.932036	0.0248262	0.14402	0.113367
	0.0214751	0.0519418	0.016761	0.059733	0.00382308	0.0188425	0.0133992
YH-S4-1	0.886233	1.21363	0.364501	1.53078	0.255619	0.436652	0.324738
YH-S4-2	0.617531	0.941733	0.247227	1.22053	0.139079	0.296176	0.222958
YH-S4-3	0.507196	0.800484	0.18937	1.05881	0.0795865	0.223303	0.170281
	0.67032	0.985282	0.267033	1.27004	0.158095	0.31871	0.239326
	0.143942	0.152231	0.064979	0.173827	0.0650158	0.0786281	0.0569418
YH-S5-1	1.34115	1.51224	0.445255	1.87415	0.33313	0.537772	0.395242
YH-S5-2	1.47796	1.69672	0.512679	2.08502	0.402384	0.620797	0.45572
YH-S5-3	1.32383	1.73312	0.526507	2.12657	0.416965	0.638644	0.468292
	1.38098	1.64736	0.494814	2.02858	0.38416	0.599071	0.439751
	0.0646525	0.0900785	0.033039	0.10295	0.0340196	0.0408661	0.0296729
HG-S1-1	0.309938	0.402692	0.137478	0.620158	0.034096	0.186145	0.144344
HG-S1-2	0.292873	0.401786	0.131849	0.619586	0.020361	0.177852	0.136442
HG-S1-3	0.296684	0.402952	0.154031	0.617802	0.0530958	0.213197	0.158349
	0.299832	0.402477	0.141119	0.619182	0.0358509	0.192398	0.146378
	0.00673758	0.000460318	0.00860748	0.000919915	0.0114966	0.013866	0.00798037
HG-S2-1	0.33342	0.30568	0.2043	0.467281	0.139228	0.306729	0.225159
HG-S2-2	0.314165	0.301804	0.186886	0.464973	0.135298	0.278411	0.205304
HG-S2-3	0.344474	0.307099	0.229838	0.469716	0.182643	0.321891	0.248399
	0.330686	0.304861	0.207008	0.467323	0.152389	0.302344	0.226287
	0.0110143	0.002038	0.0152199	0.00159548	0.0201688	0.0159553	0.0147413
HG-S3-1	7.93509	0.545835	2.1665	0.766541	2.23304	2.95918	2.10049
HG-S3-2	8.26995	0.55597	2.27458	0.778165	2.35157	3.11356	2.20699
HG-S3-3	7.61971	0.547186	2.17831	0.768046	2.24663	2.97691	2.11326
	7.94159	0.549664	2.20646	0.770917	2.27708	3.01655	2.14025
	0.218911	0.00420394	0.0454118	0.00483175	0.0496607	0.064673	0.0444946
HG-S4-1	3.97411	0.702546	1.59118	0.964104	1.5761	2.13313	1.52223
HG-S4-2	3.72522	0.695614	1.55534	0.956061	1.53637	2.08371	1.48725
HG-S4-3	3.36432	0.674217	1.43909	0.931661	1.41448	1.93042	1.37868
	3.68788	0.690792	1.52854	0.950609	1.50898	2.04909	1.46272
	0.21571	0.01105	0.0596343	0.0126316	0.0630012	0.0791107	0.0560273
HG-S5-1	2.6289	0.508113	1.2195	0.695745	1.20895	1.62994	1.16349
HG-S5-2	4.35223	0.661776	2.05178	0.868571	2.09876	2.74915	1.95654
HG-S5-3	4.64622	0.69519	2.24217	0.909273	2.30121	3.00514	2.13608
	3.87578	0.621693	1.83782	0.824529	1.86964	2.46141	1.75204
	0.831254	0.0757203	0.412213	0.0858565	0.440461	0.554315	0.392366
JG-S1-1	1.00219	0.375193	0.121662	0.581692	0.008034	0.140823	0.110838
JG-S1-2	0.829734	0.386498	0.140464	0.60022	0.0266464	0.162767	0.12685
JG-S1-3	0.862044	0.390444	0.170553	0.608409	0.05066	0.195635	0.147853
	0.897988	0.384045	0.144226	0.596774	0.0284468	0.166408	0.128514
	0.069465	0.00590147	0.0175512	0.0100544	0.0148088	0.0194846	0.0128929
JG-S2-1	2.94328	0.316222	0.282421	0.474746	0.242364	0.383401	0.28688
JG-S2-2	2.83119	0.317329	0.289073	0.475998	0.250396	0.392246	0.292376
JG-S2-3	2.69343	0.321911	0.309471	0.481029	0.273412	0.420964	0.313046
	2.82263	0.318488	0.293655	0.477258	0.255391	0.39887	0.297434
	0.086138	0.00228257	0.0105439	0.00251425	0.0120139	0.0147293	0.0104081
JG-S3-1	5.70104	0.647422	0.903677	0.875151	0.802933	1.09048	0.792797
JG-S3-2	4.89615	0.61816	0.801463	0.834117	0.702251	0.968391	0.704239
JG-S3-3	5.07978	0.635956	0.846273	0.853577	0.749798	1.02266	0.7432
	5.22565	0.633846	0.850471	0.854281	0.751661	1.02717	0.746745
	0.316923	0.0104574	0.0354708	0.0139129	0.0341818	0.042201	0.0307011
JG-S4-1	2.89266	0.532316	0.537423	0.727461	0.447046	0.633339	0.466067
JG-S4-2	2.71359	0.515408	0.510977	0.715089	0.415641	0.606501	0.451196
JG-S4-3	2.59774	0.509761	0.500162	0.708994	0.410383	0.589827	0.434226
	2.73466	0.519162	0.516187	0.717181	0.424357	0.609889	0.450496
	0.10533	0.00876982	0.014157	0.00685342	0.0151262	0.0156334	0.0108469
JG-S5-1
JG-S5-2	1.77577	0.521777	0.328151	0.740766	0.208452	0.370537	0.278838
JG-S5-3	1.98352	0.547636	0.380934	0.770932	0.258621	0.427243	0.320406
	1.87965	0.534706	0.354542	0.755849	0.233537	0.39889	0.299622
	0.103875	0.0129296	0.0263916	0.0150826	0.0250848	0.0283531	0.0207844

## Sheet: Anthocyanin
	JG-S1			JG-S2			JG-S3			JG-S4			JG-S5
	0.0939	0.1129	0.1127	0.1208	0.1391	0.1377	0.3535	0.4046	0.4145	0.2862	0.3291	0.3331	0.1571	0.1793	0.1814
	1.56872	1.88614	1.8828	2.01812	2.32385	2.30046	5.90568	6.75938	6.92477	4.78135	5.49805	5.56488	2.62456	2.99544	3.03053
	1.56872	1.88614	1.8828	2.01812	2.32385	2.30046	5.90568	6.75938	6.92477	4.78135	5.49805	5.56488	2.62456	2.99544	3.03053
	0.0287839	0.0346081	0.0345468	0.0335422	0.0386235	0.0382348	0.122187	0.139849	0.143271	0.0869336	0.0999645	0.10118	0.071579	0.0816939	0.0826507
JG-S1	0.0287839	0.0346081	0.0345468	0.0326463	0.00257492
JG-S2	0.0335422	0.0386235	0.0382348	0.0368002	0.00217198
JG-S3	0.122187	0.139849	0.143271	0.135102	0.00861048
JG-S4	0.0869336	0.0999645	0.10118	0.0960259	0.00606153
JG-S5	0.071579	0.0816939	0.0826507	0.0786412	0.00470814
