# Supplementary material for: Interaction of PsMYB4 with PsEGL3 inhibits anthocyanin biosynthesis in tree peony yellow flowers
Source: Front Plant Sci. 2025 Jun 23;16:1595014. doi: 10.3389/fpls.2025.1595014 (PMC12230082; doi:10.3389/fpls.2025.1595014)
Supplement: Supplementary file 1 [file DataSheet1.zip › raw data/Figure 3 raw data.xlsx]

## Sheet: PsMYB4
PsMYB4	BXT		YH		HG		HN		JG		RFR
S1	1	0.2653	0.34385	0.02548	0.33395	0.08437	0.32154	0.06304	0.17693	0.03972	0.8636	0.0858
S2	0.81178	0.06649	0.2972	0.04666	0.21569	0.07542	0.30695	0.08436	0.42389	0.03548	0.9837	0.27677
S3	1.41274	0.20614	1.36683	0.22011	3.62128	0.74082	5.946	0.09609	51.2715	6.03859	6.0069	0.43988
S4	34.0638	4.21857	0.64253	0.03937	170.603	12.9352	229.776	20.1804	39.8199	5.53186	25.4898	7.3138
S5	63.2722	3.85556	0.73467	0.07632	137.647	5.5208	93.0383	8.32563	129.78	12.4863	18.824	0.98661

## Sheet: PsEGL3
PsEGL3	BXT		YH		HG		HN		JG		RFR
S1	1	0.14233	0.59895	0.12258	0.10629	0.02684	2.31	0.35017	2.51152	0.62797	0.5	0.0735
S2	1.40656	0.46919	0.67222	0.15028	1.16084	0.26221	3.79621	0.33713	3.46429	0.59273	0.6738	0.0573
S3	0.37401	0.07854	0.37032	0.0887	7.06815	0.55634	23.7698	2.30852	6.67635	1.76338	2.0838	0.2189
S4	0.14713	0.04565	2.77823	0.51593	23.0895	4.41838	25.1048	3.01905	7.22865	1.81693	2.5623	0.1024
S5	3.29398	0.45148	2.46656	0.33856	4.26486	1.0782	18.6128	2.53676	36.9003	4.12972	1.2672	0.0834
