# Supplementary material for: Interaction of PsMYB4 with PsEGL3 inhibits anthocyanin biosynthesis in tree peony yellow flowers
Source: Front Plant Sci. 2025 Jun 23;16:1595014. doi: 10.3389/fpls.2025.1595014 (PMC12230082; doi:10.3389/fpls.2025.1595014)
Supplement: Supplementary file 1 [file DataSheet1.zip › raw data/Figure 4A raw data.txt]

>PsMYB4
MGRSPCCEKAHTNKGAWTKEEDDRLVAYIRAHGEGCWRSLPKAAGLLRCGKSCRLRWINYLRPDLKRGNFTEEEDELIIKLHSLLGNKWSLIAGRLPGRTDNEIKNYWNTHIRRKLLNRGIDPATHRPINEAAALDVTTISFAKEEDNVFGSAGLGLIKEEVKSPVREMRCPDLNLELRISPPYQHQNESLKIEERSLCFACSLGLQSDKDCSCNINGGGSSSTGAGGGGGVGNTGYDFLGLKTAALDYRRLEMK
>AtPAP1  AAG42001
MEGSSKGLRKGAWTTEEDSLLRQCINKYGEGKWHQVPVRAGLNRCRKSCRLRWLNYLKPSIKRGKLSSDE
VDLLLRLHRLLGNRWSLIAGRLPGRTANDVKNYWNTHLSKKHEPCCKIKMKKRDITPIPTTPALKNNVYK
PRPRSFTVNNDCNHLNAPPKVDVNPPCLGLNINNVCDNSIIYNKDKKKDQLVNNLIDGDNMWLEKFLEES
QEVDILVPEATTTEKGDTLAFDVDQLWSLFDGETVKFD
>AtPAP2  AAG42002
MEGSSKGLRKGAWTAEEDSLLRLCIDKYGEGKWHQVPLRAGLNRCRKSCRLRWLNYLKPSIKRGRLSNDE
VDLLLRLHKLLGNRWSLIAGRLPGRTANDVKNYWNTHLSKKHESSCCKSKMKKKNIISPPTTPVQKIGVF
KPRPRSFSVNNGCSHLNGLPEVDLIPSCLGLKKNNVCENSITCNKDDEKDDFVNNLMNGDNMWLENLLGE
NQEADAIVPEATTAEHGATLAFDVEQLWSLFDGETVELD
>AtMYB4  AAC83582
MGRSPCCEKAHTNKGAWTKEEDERLVAYIKAHGEGCWRSLPKAAGLLRCGKSCRLRWINYLRPDLKRGNF
TEEEDELIIKLHSLLGNKWSLIAGRLPGRTDNEIKNYWNTHIRRKLINRGIDPTSHRPIQESSASQDSKP
IQLEPVTSNTINISFTSAPKVETFHESISFPGKSEKISMLTFKEEKDECPVQEKFPDLNLELRISLPDDV
DRLQGHGKSTTPRCFKCSLGMINGMECRCGRMRCDVVGGSSKGSDMSNGFDFLGLAKKETTSLLGFRSLE
MK
>AtMYB7  NP_179263
MGRSPCCEKEHMNKGAWTKEEDERLVSYIKSHGEGCWRSLPRAAGLLRCGKSCRLRWINYLRPDLKRGNF
THDEDELIIKLHSLLGNKWSLIAARLPGRTDNEIKNYWNTHIKRKLLSKGIDPATHRGINEAKISDLKKT
KDQIVKDVSFVTKFEETDKSGDQKQNKYIRNGLVCKEERVVVEEKIGPDLNLELRISPPWQNQREISTCT
ASRFYMENDMECSSETVKCQTENSSSISYSSIDISSSNVGYDFLGLKTRILDFRSLEMK
>AtMYB32  NP_195225
MGRSPCCEKDHTNKGAWTKEEDDKLISYIKAHGEGCWRSLPRSAGLQRCGKSCRLRWINYLRPDLKRGNF
TLEEDDLIIKLHSLLGNKWSLIATRLPGRTDNEIKNYWNTHVKRKLLRKGIDPATHRPINETKTSQDSSD
SSKTEDPLVKILSFGPQLEKIANFGDERIQKRVEYSVVEERCLDLNLELRISPPWQDKLHDERNLRFGRV
KYRCSACRFGFGNGKECSCNNVKCQTEDSSSSSYSSTDISSSIGYDFLGLNNTRVLDFSTLEMK
>AtMYB11  NP_191820
MGRAPCCEKVGIKKGRWTAEEDRTLSDYIQSNGEGSWRSLPKNAGLKRCGKSCRLRWINYLRSDIKRGNI
TPEEEDVIVKLHSTLGTRWSTIASNLPGRTDNEIKNYWNSHLSRKLHGYFRKPTVANTVENAPPPPKRRP
GRTSRSAMKPKFILNPKNHKTPNSFKANKSDIVLPTTTIENGEGDKEDALMVLSSSSLSGAEEPGLGPCG
YGDDGDCNPSINGDDGALCLNDDIFDSCFLLDDSHAVHVSSCESNNVKNSEPYGGMSVGHKNIETMADDF
VDWDFVWREGQTLWDEKEDLDSVLSRLLDGEEMESEIRQRDSNDFGEPLDIDEENKMAAWLLS
>AtMYB111  NP_199744
MGRAPCCEKIGLKRGRWTAEEDEILTKYIQTNGEGSWRSLPKKAGLLRCGKSCRLRWINYLRRDLKRGNI
TSDEEEIIVKLHSLLGNRWSLIATHLPGRTDNEIKNYWNSHLSRKIYAFTAVSGDGHNLLVNDVVLKKSC
SSSSGAKNNNKTKKKKKGRTSRSSMKKHKQMVTASQCFSQPKELESDFSEGGQNGNFEGESLGPYEWLDG
ELERLLSSCVWECTSEEAVIGVNDEKVCESGDNSSCCVNLFEEEQGSETKIGHVGITEVDHDMTVERERE
GSFLSSNSNENNDKDWWVGLCNSSEVGFGVDEELLDWEFQGNVTCQSDDLWDLSDIGEITLE
>AtCPC  NP_182164
MFRSDKAEKMDKRRRRQSKAKASCSEEVSSIEWEAVKMSEEEEDLISRMYKLVGDRWELIAGRIPGRTPE
EIERYWLMKHGVVFANRRRDFFRK
>VvMYBF1  FJ948477
MGRAPCCEKVGLKKGRWTAEEDEVLVKYIQANGEGSWRSLPKNA
GLLRCGKSCRLRWINYLRADLKRGNFSEEEEEIIIKLHASLGNRWSMIAGQLPGRTDN
EIKNYWNSHLSRKVHSFRRLTNEGPSMVIDLAKVTTAHKRKVGRTSRWAMKKNRSDKS
IREDVNKSSLEKPKGDDDGNGVIAEKETRSETMTGDLYAQVNEEENPELMASRLLGCG
GRMFGEGSETFGPFRVPEVEGLCFSENMESGVLVDGGGVVSSGTEERASGATCSNKTT
PFGGDVEGRNLSSDNGDQTVDQWPSCSSPTSYFDDWNWESSAVNGQELWDEKEEMLSW
LWEDSDGGEVECETFGGDLDCEKQNAMVAWLLS
>VvMYB5a  AAS68190
MRNPASASTSKTPCCTKVGLKRGPWTPEEDELLANYVKREGEGRWRTLPKRAGLLRCGKSCRLRWMNYLR
PSVKRGQIAPDEEDLILRLHRLLGNRWSLIAGRIPGRTDNEIKNYWNTHLSKKLISQGIDPRTHKPLNPK
PNPSPDVNAPVSKSIPNANPNPSSSRVGEIGSNHEVKEIESNENHKEPPNLDQYHSPLAADSNENWQSAD
GLVTGLQSTHGTSNDDEDDIGFCNDDTFPSFLNSLINEDVFGNHNHHQQQQQQQQLQQVQQPSNVIAPLP
HPAISVQATFSSSPRTVWEPAALTSTSAPLVHDQKHSMSP
>VvMYB5b  Q58QD0
MRNASSASAPPSSSSKTPCCIKVGLKRGPWTPEEDEVLANYIKKEGEGRWRTLPKRAGLLRCGKSCRLRW
MNYLRPSVKRGQIAPDEEDLILRLHRLLGNRWALIAGRIPGRTDNEIKNYWNTHLSKKLISQGIDPRTHK
PLNPNSSSVDVKASSSKAKAVMNPNPNPNPSPSEKAAANKEAGNFKSDNQYQIGAAGNDGSANIQNSDGS
GTGLRSSNNEEDDDLNCGTDDVFSSFLNSLINEDVFPGQHHLQQQHHGGLIAPGSDALISTSSVQSFGFG
TSWEAAAMTSTSVFSQIDHSKRFNDQPDKRF
>VvMYBA1  BAD18977
MESLGVRKGAWIQEEDVLLRKCIEKYGEGKWHLVPLRAGLNRCRKSCRLRWLNYLKPDIKRGEFALDEVD
LMIRLHNLLGNRWSLIAGRLPGRTANDVKNYWHSHHFKKEVQFQEEGRDKPQTHSKTKAIKPHPHKFSKA
LPRFELKTTAVDTFDTQVSTSRKPSSTSPQPNDDIIWWESLLAEHAQMDQETDFSASGEMLIASLRTEET
ATQKKGPMDGMIEQIQGGEGDFPFDVGFWDTPNTQVNHLI
>VvMYBA2  BAD18978.1
MKSLGVRKGAWTQEEDVLLRKCIEKYGEGKWHLVPLRAGLNRCLKSCRLRWLNYLKPDIKRGEFALDEVD
LMIRLHNLLGNRWSLIAGRLPGRTANDVKNYWHGHHLKKKVQFQEEGRKKPQTHSKTKAIKPHPHKFSKA
LPRFELKTTAVDTFDTQVSTSSKPSSTSPQPNDDIIWWESLLAEHAQMDQETDFSASGEMLIASLWTEET
ATQKKGTHSKTKAIKPHPHKFSKALPRFELKTTAVDTFDTQVSTSSKLIHVTTTE
>ZmMYB31  NP_001105949
MGRSPCCEKAHTNKGAWTKEEDERLVAHIRAHGEGCWRSLPKAAGLLRCGKSCRLRWINYLRPDLKRGNF
TEEEDELIVKLHSVLGNKWSLIAGRLPGRTDNEIKNYWNTHIRRKLLSRGIDPVTHRPVTEHHASNITIS
FETEVAAAARDDKKGAVFRLEEEEERNKATMVVGRDRQSQSQSHSHPAGEWGQGKRPLKCPDLNLDLCIS
PPCQEEEEMEEAAMRVRPAVKREAGLCFGCSLGLPRTADCKCSSSSFLGLRTAMLDFRSLEMK
>ZmMYB42  NP_001106009
MGRSPCCEKAHTNRGAWTKEEDERLVAYVRAHGEGCWRSLPRAAGLLRCGKSCRLRWINYLRPDLKRGNF
TADEDDLIVKLHSLLGNKWSLIAARLPGRTDNEIKNYWNTHIRRKLLGSGIDPVTHRRVAGGAATTISFQ
PSPNTAVAAAAETAAQAPIKAEETAAVKAPRCPDLNLDLCISPPCQHEDDGEEEEEELDLIKPAVVKREA
LQAGHGHGHGLCLGCGLGGQKGAAGCSCSNGHHFLGLRTSVLDFRGLEMK
>PhMYBx  AHX24371
MADKGQSSSSVNTPADSQDGVAPRMLVSGKTSKVAEIKFSEEEEDLIIRMYNLVGERWSLIAGRIPGRSA
EEIEKYWNTRSSTSQ
>PvMYB4a  AEM17348
MGRSPCCEKAHTNKGAWTKEEDDRLVAYIRAHGEGCWRSLPKAAGLLRCGKSCRLRWINYLRPDLKRGNF
TADEDDLIVKLHSLLGNKWSLIAARLPGRTDNEIKNYWNTHIKRKLLSRGIDPVTHRPIADAARNVTISF
QPDAPSQQQLSDDAEAPPPPPPPQQQQQQLKPPPRCPDLNLDLCISPPCHKEEEDQELIKPAAVKREMLQ
AGHGTLGLCFGCSLGLQKGAAGCTCSSNSHFLGLRVGMLLDFRGLEMK
>PtMYB134  ACR83705
MGRSPCCSKEGLNRGAWTALEDKILTAYIKAHGEGKWRNLPKRAGLKRCGKSCRLRWLNYLRPDIKRGNI
SNDEEELIVRLHKLLGNRWSLIAGRLPGRTDNEIKNYWNTTLGKKATAQASPQSKQNSQSFKKRAIEPMT
NTQSSKSTLATQVIPTKATRCTKVFLSLQSPPPPIPPPKTLSSTAIDDPPQAPLLNHQQDSPNLHCRDDD
SDFLNFGHWNEFQPSDGGTLIDNDCDKNLSIDSYHSLAVSDDLMFKDWALNRCLDDNSTLDLESLAHLLD
SEEWPEMRH
>MtLAP1  FJ199998
MENTGGVRKGAWTYKEDELLKACINTYGEGKWNLVPQRSGLNRC
RKSCRLRWLNYLSPNINRGRFSEDEEDLILRLHKLLGNRWSLIAGRLPGRTANDVKNY
WHTNLAKKVVSEKEEEKENDKPKETMKAHEVIKPRPITLSSHSNWLKGKNSIPRDLDY
SENMASNQIGRECASTSKPDLGNAPIPCEMWCDSLWNLGEHVDSEKIGSCSSLQEENL
MEFPNVDDDSFWDFNLCDLNSLWDLP
>VuMYBR3  KT186105
MADSEHSSSNETSVDFREESSKEKKQEFSEDEETLIIRMYNLVG
ERWSLIAGRIPGRTAEEIEKYWNSRYSTSE
>MdMYB110a  JN711473
MEGCNVNLSVMRKGAWTREEDDLLRQCIEILGEGKWHQVPYKAG
LNRCRKSCRLRWLNYLKPNIKRGDFTEDEVDLIIRLHKLLGNRWSLIAGRLPGRTAND
VKNYWNTRLRINSRMKTLQNNSQETRKTIVIRPQPRSFIKSSNYLSSKEPIIDHIQSE
EDLSTSSQTSSLTNNGNDWWKTLLEDDDILLKELYVPVLS
>MdMYB10  ACQ45201
MEGYNENLSVRKGAWTREEDNLLRQCVEIHGEGKWNQVSYKAGLNRCRKSCRQRWLNYLKPNIKRGDFKE
DEVDLIIRLHRLLGNRWSLIARRLPGRTANAVKNYWNTRLRIDSRMKTVKNKSQEMRKTNVIRPQPQKFN
RSSYYLSSKEPILDHIQSAEDLSTPPQTSSSTKNGNDWWETLLEGEDTFERAAYPSIELEEELFTSFWFD
DRLSPRSCANFPEGQSRSEFSFSTDLWNHSKEE
>SmMYB1  KT259043
MNNPPIICTSVRVRKGSWTEEEDLLLRKCMEKYGEGKWHLVPAR
AGLNRCRKSCRLRWLNYLRPHIKRGDFASDEVDLILRLHKLLGNRWSLIAGRLPGRTA
NDVKNYWNTNLLRKFTIAPQKINNTCKDIISTNEIIRPQPRKYLSSIKKNNLTNNNVI
VDKEERCKEITSDKQTTDASMDNGDQWWKSLLENFNDDAVEGEEEAVTNYEKTLTSLL
HEEISSPPLNGGGNSMQQEQCDNWDDFFADIDLWNLLD
>NtAN2  ACO52470.1
MNICTNKSSSGVKKGAWTEEEDVLLKKCIEKYGEGKWHQVPLRAGLNRCRKSCRLRWLNYLRPHIKRGDF
SFDEVDLILRLHKLLGNRWSLIAGRLPGRTANDVKNYWNSHLRKKLIAPHDQKESKQKAKKITIFRPRPR
TFSKTNTCVKSNTNTVDKDIEGSSEIIRFNDNLKPTTEELTDDGIQWWADLLANNYNNNGIEEADNSSPT
LLHEEMPLLS
>EgMYB2  CAE09057.1
MGMAMGIKEKASSNPHNHKLRKGLWSPEEDEKLMRYMLTNGQGCWSDIARNAGLQRCGKSCRLRWINYLR
PDLKRGAFSPQEEELIVHLHNILGNRWSQIAARLPGRTDNEIKNFWNSTLKKRLKMNSATSSSNESDLSN
PQDIAAGIMPSFHAQYDVLATCMDSSPAPFPPMDNISAPNQFDPFPTLNNRCDTWEGVGFFTFPSGIAPV
SMGDDSSYLNLEHAKVGLLGSEFSVPPLASSTTTTEENNYRSIGCGMDGKGENSFSNNNDSCFSNTTTAS
FKAEDDMSGFGNNLQAANLRIGEWDLEGLMDDLPSFPFLDF
>NaMYB4  OIT38711.1
MVACLGGPSTCTSTATEKYKHGEDKEGAWSPEEDQKLRAYIMRYGIWNWRHMPKFAGLIHSNPDVKRGPF
SIEERETVIKKYQELWNRWSEIAARLPGRTDNEVKNFYHTHLKEHLGPKYDAPLKSTRARNDKRVVKKTK
GNERTNADKRSPDHVSSSDSSTSIITCEENQTMDVAMNLSQTYQDWYNIVDQPISNMEIRPVILENNPDD
GATYNSNCQQLHDQFEYSHDISEYFSSFDSIDQFDMSSFWFDELWDAETSEFLRDVINN
>AtMYB14 AAS10045.1
MGRAPCCEKMGVKRGPWTPEEDQILINYIHLYGHSNWRALPKHAGLLRCGKSCRLRWINYLRPDIKRGNF
TPQEEQTIINLHESLGNRWSAIAAKLPGRTDNEIKNVWHTHLKKRLSKNLNNGGDTKDVNGINETTNEDK
GSVIVDTASLQQFSNSITTFDISNDNKDDIMSYEDISALIDDSFWSDVISVDNSNKNEKKIEDWEGLIDR
NSKKCSYSNSKLYNDDMEFWFDVFTSNRRIEEFSDIPEF
>EjMYB1  AID56313.1
MGRAPCCEKMGLKKGPWTSEEDQILTSFIQKYGHGNWHALPKQAGLLRCGKSCRLRWTNYLRPDIKRGNF
TREEEEAIIKLHEMLGNRWSAIAARLPGRTDNEIKNVWHTHLKKRLKDHTTTTSQTRSSSNSTSNVTSQF
ADEPENLNYPQPSSSDVSSSFTEVSAALSTDQDTIVVKDENMELSETFPDVDDSFWPEALSTDNSSVPLQ
CPKASNDEPISEFPITKNDSEEFGFRFGLNMDDGMEILV
>OSMYB4  CAA72217.1
MGRAPCCEKMGLKKGPWTPEEDKVLVAHIQRHGHGNWRALPKQAGLLRCGKSCRLRWINYLRPDIKRGNF
SKEEEDTIIHLHELLGNRWSAIAARLPGRTDNEIKNVWHTHLKKRLDAPAQGGHVAASGGKKHKKPKSAK
KPAAAAAAPPASPERSASSSVTESSMASSVAEEHGNAGISSASASVCAKEESSFTSASEEFQIDDSFWSE
TLSMPLDGYDVSMEPGDAFVAPPSADDMDYWLGVFMESGEAQDLPQI
>FtMYB3  AEC32978.1
MGRSPCCEKSHTNKGAWSPEEDRILIDYIKLHGQGCWRSLPKSAGLLRCGKSCRLRWTNYLRPDLKRGNF
TEEEDKLIIKLHSLLGNKWSLIAGRLHGRTDNEIKNYWNTHIKRKLVNRGLDPQTHKPLVTNPDSVLPVL
DTSSVSQIINFENISCPEAQLSVQSGDSSNSETTTTITNDDAQLQKGEEIDLELSIGLFGFRTEKGY
>PgMYB  AIO09658.1
MGRSPCCEKEHTNKGAWTKEEDDRLINYIKRHGEGSWRSLPKAAGLLRCGKSCRLRWINYLRPDLKRGNF
TEEEDELIINLHSVLGNKWSLIAARLPGRTDNEIKNYWNTHIKRKLHSRGIDPLTHGPLNNRASSADGVT
KRGRTMSNHNVSDHDKTGNTSGCQAGIKTEGDSWMISLADDHQFLKKIRSVSAAESNTSSNSGVTTMEEL
VFPPRINLELSIGLPNDQQQQPRNISFSMHSPPAVDAKDLNASQTKQSNHPEDKSFLPQAVCLCCHLRSR
SNNSQMCSCNSVTSDNLFRFYIPFCS
>EgMYB1  CAE09058.1
MGRSPCCEKAHTNKGAWTKEEDDKLIAYIRAHGEGCWRSLPKAAGLLRCGKSCRLRWINYLRPDLKRGNF
TEEEDEIIIKLHSLLGNKWSLIAGRLPGRTDNEIKNYWNTHIRRKLLNRGIDPATHRLINEPAQDHHDEP
TISFAANSKEIKEMKNNAELNFMCNLEESADVASSARERCPDLNLELGISPPSHQLHQPEPLLRFTGRKS
DLCXECNLGLKNSQNCRCSVGVIESETSVGYDFLGLKASVLDYRS
>CmMYB1  AEO27497.1
MGRSPCCEKAHTNKGAWTKEEDDRLIAYIRTHGEGCWRSLPKAAGLLRCGKSCRLRWINYLRPDLKRGNF
TEDEDELIIKLHSLLGNKWSLIAGRLPGRTDNEIKNYWNTHIRRKLLNRGIDPATHRPVTDHPTTTTTTT
TTVATTVNNNHNVTSPPPDIISFATTKTTDHVVKNEDMEQETKLNITSPDQKQERCPDLNLELRIGPPQH
HSSNMIPSISYMQQPLMTGGTICFACSLGVQDNKECRCSTNGTSGNNNSNVGFDFFKIKNGALDYRSLEM
K
>AsMYB4  AYA44248.1
MGRSPCCEKAHTNKGAWTKEEDDRLIAYIRSHGEGCWRSLPKAAGLLRCGKSCRLRWINYLRPDLKRGNF
TEEEDELIIKLHSLLGNKWSLIAGRLPGRTDNEIKNYWNTHIRRKLLNRGIDPTTHRPMNETNCAQEITT
ISFGSGAAAAAINMKEEQQEDEDHKMMMIKSSSNYGFQETDEKITSMVIERCPDLNLDLKISPPHQHQTG
GRNRGLCFACSLGLQNSKDCSCNSNNGTSSSNNGTSGYDFLGLKAGGVLDYRSLEMK
