# Supplementary material for: Interaction of PsMYB4 with PsEGL3 inhibits anthocyanin biosynthesis in tree peony yellow flowers
Source: Front Plant Sci. 2025 Jun 23;16:1595014. doi: 10.3389/fpls.2025.1595014 (PMC12230082; doi:10.3389/fpls.2025.1595014)
Supplement: Supplementary file 1 [file DataSheet1.zip › raw data/Figure 4B raw data.txt]

>PsEGL3
MATGLQIQEGMPANLRQQLAVAVRSIQWSYAIFWSISIRQPGVLEWSDGYYNGDIKTRKTIQSIELNADQMGLQRSEQLRELYESLAAGESNPQSKRPTAALSPEDLSDTEWYYLVCMSFLFNIGQGLPGRTLANGQPIWLCNAPYADGKVFSRSLLAKSASIQTVVCFPFLGGVIELGVTEQILEDSSLIQKVKTFFLEIPYPIVSRKSSSSVGNKRIDEDQACFELDPNILNTKLNPVVEFEELNMVSPNNSSNGFVPNQLAEDSFMIDGINGGASQVQSWQFVDDEFSNCIHNSINTSDCISQTIVDPENAVLVPKIEEVKDHALLDLTECNHTKLDSLDGRREDMHYQSVLSSLLKSSHQLILGPHFSNSGKESSFVNWKKRRLISPLNPRSGTSQKLLKKALFEVTRMHGGCLLESREDCGRNNGIWRPEADESDTNHLLSDGNRKEKMNERFSILRSLVTSKNKDDKVSILDDTIEYVKELERRVEELESCRKSTELEAATTTITTGKPQDTAERTSDNYGNNRIGNGKKPLINKRKAHDIDENKPEINMVLLKDSSCDNISVSLMEKDAVVAIRCPWRECLLFEIMDVVSNFHLDSHSVQSSTIDGVFSVTIEAKYKGQPTASAGIISQALQRVIHKC
>AtTT8  Q9FT81
MDESSIIPAEKVAGAEKKELQGLLKTAVQSVDWTYSVFWQFCPQQRVLVWGNGYYNGAIKTRKTTQPAEV
TAEEAALERSQQLRELYETLLAGESTSEARACTALSPEDLTETEWFYLMCVSFSFPPPSGMPGKAYARRK
HVWLSGANEVDSKTFSRAILAKSAKIQTVVCIPMLDGVVELGTTKKVREDVEFVELTKSFFYDHCKTNPK
PALSEHSTYEVHEEAEDEEEVEEEMTMSEEMRLGSPDDEDVSNQNLHSDLHIESTHTLDTHMDMMNLMEE
GGNYSQTVTTLLMSHPTSLLSDSVSTSSYIQSSFATWRVENGKEHQQVKTAPSSQWVLKQMIFRVPFLHD
NTKDKRLPREDLSHVVAERRRREKLNEKFITLRSMVPFVTKMDKVSILGDTIAYVNHLRKRVHELENTHH
EQQHKRTRTCKRKTSEEVEVSIIENDVLLEMRCEYRDGLLLDILQVLHELGIETTAVHTSVNDHDFEAEI
RAKVRGKKASIAEVKRAIHQVIIHDTNL
>AtGL3  NP_680372
MATGQNRTTVPENLKKHLAVSVRNIQWSYGIFWSVSASQSGVLEWGDGYYNGDIKTRKTIQASEIKADQL
GLRRSEQLSELYESLSVAESSSSGVAAGSQVTRRASAAALSPEDLADTEWYYLVCMSFVFNIGEGMPGRT
FANGEPIWLCNAHTADSKVFSRSLLAKSAAVKTVVCFPFLGGVVEIGTTEHITEDMNVIQCVKTSFLEAP
DPYATILPARSDYHIDNVLDPQQILGDEIYAPMFSTEPFPTASPSRTTNGFDQEHEQVADDHDSFMTERI
TGGASQVQSWQLMDDELSNCVHQSLNSSDCVSQTFVEGAAGRVAYGARKSRVQRLGQIQEQQRNVKTLSF
DPRNDDVHYQSVISTIFKTNHQLILGPQFRNCDKQSSFTRWKKSSSSSSGTATVTAPSQGMLKKIIFDVP
RVHQKEKLMLDSPEARDETGNHAVLEKKRREKLNERFMTLRKIIPSINKIDKVSILDDTIEYLQELERRV
QELESCRESTDTETRGTMTMKRKKPCDAGERTSANCANNETGNGKKVSVNNVGEAEPADTGFTGLTDNLR
IGSFGNEVVIELRCAWREGVLLEIMDVISDLHLDSHSVQSSTGDGLLCLTVNCKHKGSKIATPGMIKEAL
QRVAWIC
>MtEGL3  Medtr8g098275.1
MVPQNMKEQLALAVRSIQWSYVIFWSESVNQPGVLSWGEGYYNGEIKTRKTSQGVELSSDEIGLQRSEQL
RELFRSLKPVDTNPQTKRPSAALSPDDLTDTEWYYLVCMSFVFNIGQGVPGRALENGQPIWLIDAYSVDC
KEFSRALLAKTVVCFPFMKGVIELGTTDHVSEDLSLIQQIKTSLLNSLSVDDPINARATLSSRNNEGVAC
VAFDDNDYDVELIPEVGYDIINTTTSPNGSSNALQANQLRNETFMVESWQVLDDDLSNCVHNSVNSSDCI
SQNISSAPKVGEDCNNNQKMSLVDPLSEDWHYQKILSELLKSNDQLTMGMHFQNFHQESSFCVWNKGVPV
NFQRPRQGTSQKLLKKILFEVPRMHTDGLLESQEENDYREGTRLEADEGMNHVLSERRRRAKLNERFLTL
RSMVPSNSKDDKVSILDDAIEYLRKLEKKIRELEAQREPTGIESRSKKSHHDMVERTTDHYYNNKTNNGK
KPMVKKRKICDIEETRREICSDASKGSSNKNVTVSMSDNGVVIEMKCPSKAGRILEIMEAVNNLNIDFNS
VQSTEEADGSLHLIIKSKFKGPANATTKRIKQALQKVASKF
>TrJAF13  AIT76563
MVQENIMKEQLALAVRSIQWSYIIFWSESPNQPGVLSWGEGYYNGEIKTRKTSQEVELSSDEIGLQRSEQ
LRELFRTLKPTETSPPTKKPSAALSPDDLTDTEWYYLVCMSFVFNIGQGLPGRALANDEPIWLMDAYSVD
CKEFNRSLLAKSASIQTVVCFPFMKGVIELGTTDMVMEDLSIIQQVKTSLSNILSVDDPINVQATLNPRN
NEDVAHVEFDHIDYNVELIPEVGYDIINTETSPNGSSNALQINQLPPDETFMVESWQIMDDDLIHNSMNS
SDCISQTIASVPRSGEDCNNNQKMTSVDPLRYDCHYQKILSDLLTNNDQLSMGMHFQNFHQDSSFCAWNK
RGQVDCQRPRQGNSQKLLKKMLLEVPRMHMDGLVESQEENDYREGTRLEADEGMNHVLSERRRRAKLNER
FLTLRSMVPSNSKDDKVSILDDAIEYLSKLEKRIKELEAQKEPIDIESRSKKSHHDLLERTCDDYYNNKT
NNGKKPMMKKRKICDIGETRRQIFSDALKGSSNSDVTVSMSDNGVVIEMKCPSREGRILEIMDAVNNLNM
DFNSVQSTDSDGRLHVIIRSKFKGPANATTKRIKQALQKVASKF
>TrAN1  AIT76559
MNNIMASQPPIIGSSSKLQNMLQAAVQSVQWTYSLFWQLCPQQMILVWADGYYNGAIKTRKTVQPMEVSA
EEASLQRSHQLRELYESLSAGETNPPTRRPCASLSPEDLTESEWFYLMCVSFSFPPGVGLPGKAYTRRQH
LWLTGANEVDSKTFSRAILAKSANIQTVVCIPVLDGVVEFGTIEKIQEDLNFIKHVKSFFVDNQSMPPKP
ALSEHSTSNPTSSNDHIPIIMYTVADPPTTNPNQDDMDEDEEEEGEDDEEDEVESGSDDEIGGCNRRATS
MAAVVEPSELMQIEMPDDIRVGSPNDGSNNLDSDFHLLAVSNQGNPLGQVDSYKTVSTQRWGPIEDLLQV
QPPTSVLHHALEDLTQEDTHYSQTVSTILQNQSTRWINSPSINYITYSTQSSFTNWTNHNFHTPPPDTAT
SQWLLKYILFKVPYLHTKNHDETSPQTNDTAGGLNNDPSARLRGKGGPQDELSGNHVLAERRRREKLNER
LIILRSLVPFVTKMDKASILGDTIEYLKQLRRKIQDLETRNRQIESERSGVTVMVGPTEKEKVRIVEGCG
GANRAKAVEVVASVQVSIIESDALLEIECLHREGLLLDVMQMLRELRIEVIGVQSSLNNGVFVAELRAKV
KENGGNGKKVSIVEVKRALNQLIPHNI
>LjTT8  BAH28881
MVNPVWEGTMAASTPLGSCGSSKLQSMLQGAVQSVQWTYSLFWQLCPQQVILVWGDGYYNGAIKTRKTVQ
PMEVSTEEASLQRSQQLRELYDSLSAGETNPPTRRPCAALSPEDLTESEWFYLMCVSFSFPPGVGLPGKA
YARRQHLWLTGANEVDSKTFSRAILAKSARIQTVVCIPVLDGVVELGTTDKVQEDLNFIQHVRGFFADHH
PLTPKPALSEHSTSNPTTSSTDHIPAIMYTMADPPAANNSNQDDMDEDEEEDDDEDESGSEDETGRAPEM
AATEPSELMQMEMPEEIRVGSPNDGSNNLDSDFHMLAVSQPGSGQAESARRWGPIQDPLGSLQAQLPTSV
LNPLEELTQEDTHYSQTVSNILQNQSTRWSTTGSVTSISHITYSTQSPFAKWTIRADHHFHAAAAAAADG
TSQWLLKYILFTVPYLHTKNHEDISPQTASTGDPAARLRGNKGTPQDEPSANHVLAERRRREKLNERFII
LRSLVPFVTKMDKASILGDTIEYVKQLRRKIQELEARNLQIEAEQQRSRTSKELQPQRSGVSSVVVGSDK
KKVRIVEANGTTRAKAVPAAEVDASAEASASVQVSIIESDTLLELECPHREGLLLDVMQMLREMRIEVTG
VQSSLNNGVFVAELRAKVKEYVSGKKVSIVEVKRALNQIIPHTRNVLV
>PpbHLH3  AIE57508
MAAPPSSSRLRSMLQASVQSVQWTYSLFWQICPQQGILVWSDGYYNGAIKTRKTVQPMEVSAEEASLQRS
QQLRELYDSLSAGETNQPPARRPCASLSPEDLTESEWFYLMCVSFSFPPGVGLPGKAYARRQHVWLTGAN
EVDSKTFSRAILAKSARIQTVVCIPLLDGVVELGTIERVPEDNALVQHVKTSFVDHNHHPPPKPALSEHS
TSNPATSSDHPHFHSPHLPAMCPDPPLDAAQEDEEEDEEEEDQEEDEEAESDSEAETGRNGQPVAPGPNP
PAVSAPAAEPSELMQLEMSEDIRLGSPDDASNNLDSDFHLLAVSQSRVNPADQQRQADSYRAESTRRWPS
VQEPLSSGLQPPPQGPLALEELTHGDTHYSETVSTILQRQATRWTDSSSTDQVAYSAQSAFIKWTTRVEH
HMLVPIEGTSQWLLKYILFSVPFLHTKYRDENSPKSHEGDASTRLRKGTPQDELSANHVMAERRRREKLN
ERFIILRSLVPFVTKMDKASILGDTIEYVKQLRKKIQDLEARNVQMEDDQRSRSSGEIHRSNSMKELRSG
LTVVERTRVGPPGSDKRKLRIVEGSGGAAVAKPKMMEESPPSPPPPPPQSSPTPMVTGTSLEVSIIESDG
LLELQCPYREGLLLDIMQTLRELRIETTVVQSSLNNGFFVAELRAKVKENVNGKKISITEVKRVINQIIP
QSDS
>PhAN1  AAG25927.1
MQLQTMLRNAVQSVQWTYSLFWQLCPQQGVLVWRDGYYNGAIKTRKTVQPMEVSAEEASLHRSQQLRELY
ESLSAGESNQPTRRPSAALSPEDLTESEWFYLMCVSFSFPAGIGLPGKAYSKKHHIWITGANEVESKVFC
RAILAKSARVQTVVCIPLLDGVVELGTTQRIQEDIGFINHVKTFFIEQQPPLPPKPALSEHSTSNPTTFS
ELNFYSSNTPPSAGTTPADEHGGVAGDEDEEDEDEEDEDEEQEDDEEAELDSDKIAAQVGPADVIAAAEA
SELMQLDMSEAIRFGSPDDGSNTNMDSDFHMVGVSQAENPADYQRQAESFKADTSISWAHFQDLPHLPGG
PSYDELSQEDTHYSQTVSTILEHLSNQSSKFSSTIMGCISQTTQSAFTRWPSPSTTVSSPFLDGGATSGQ
WLLKSILFSVPFLHTKYQTAAEVSPKSRDATTVDSSTASRFRKGCSITQEEPSGNHVLAERRRREKLNER
FIILRSLVPFVTKMDKASILGDTIEYVKQLRKKVQDLEARANQTEATLQTKDTGTVKVLQGRGKRRMKIV
EGSVGGGQAKITASSPSTTHEEEIVQVEVSIIESDALVELRCPYKEGLLLDVMQMLRELKVEVVTIQSSL
NNGSFFAELRAKVKENIYGRKASILEVKKSIHQLIPRV
>BrTT8  AEA03281.1
MDELSIIPLWKVIGAEKEEIQGLLKAVVQSVGWTYSVFWQLCPQRRKLMWSSGYYNGAIKTRKTTQPAEV
TAEEAASERSQQLMELYETLFAGESSMEARACTALSPEDLTDPEWFYVLCFTYSFEPPSGMPGKAYARRK
HIWLSGANEVDNKIFSRAISAKSAKIQTVVCIPVLDGVLELGTTNKVKESEEFVEHIKSFFHNHPKSNTK
PTLSEHFINEEHEEDEEEVEEEEMTMSEEIRLGSPDDDDVSNQNLLSDFHIEATNSLDTHMDMMNLMEEG
GNYSQTVSTLLMSQPTSLLSDSVSTSSYVQSSFVSWRVENVKEHQQYQRVEKAAWSSSQWMLKHIILKVP
FLHDNTKNKRLPREELNHVVAERRRREKLNERFITLRSLVPFVTKMDKVSILGDTIEYVNHLSKRIHELE
STHHEPNQKRMRIGKGRTWEEVEVSIIESDVLLEMRCEYRDGLLLNILQVLKELGIETTAVHTALNDNHF
EAEIRAKVRGKKPTIAEVKIAIHQIIYNNKL
>ZmIN1  AAB03841
MAAGGRGEAAQKALQSVAQSTGWTYSLLWRLCPRQGALVWAEGYYNGAIRTRKTTMTTVRQPAGAEDAGD
EETAPRRSRQLKELYDSLAAGEAAYDGGGGVGGPQQQQQAAVVPPPRRPAAALAPEDLTETEWFYLMCAS
YCFPPAVGLPGEAFVRRAHVWLCGANKADSKVFSRAILARSAGIQTVACIPVDDGVLEIGTTEKVEEDIF
LIQHVRNIFVDQHGAHIMPTTLSGYSTSTPTTQLNHQPFQTKTGISLNLGDERNSEMEDDDDDGRIDLEN
NTENDSTRRHLPQDASAGNELETLNAESSGPMLIANLTAQDEYGQLHRFLSVDLSSKYLQSPGAEDQAAV
AENAHYIETVLRILRFNACRQTQAASSNIAKTYLALSKNSPFSRWNWKRKGISSMMIAEGTPQRMLKSVL
LGAPSSSSHRSHRGEVQSSSPEPRGDDGEGTSRSRRGPVPSQTELSASHVLKERRRREKLNEGFAMLRSL
VPFVTKMDRASILGDTIEYVKQLRRRIQELESRRRLVGSNQKTTMAQQPPPPAASTEERGRRQTSGGYLA
RAAGTGSRAAEASGNSNLGEEPPAAAASDTDTEVQVSIIGSDALLELRCPHREGLLLRVMQALHQELRLE
ITSVQASSAGDVLLAKLRAKVKEVHGRRSSITEVKRAIHLIVSSDWICEKNPCLA
>CsMYC2  ABR68793.1
MASAAQNQEGVPEILRKQLAVAVRSIQWSYAIFWSLSAAQQGVLEWGDGYYNGDIKTRKTMQAMELTPDK
IGLQRSKQLRELYESLLKGESELAYKRPSAALSPEDLTDAEWYYLVCMSFVFSSGQGLPGRALANSETIW
LCNAQCADSKVFSRSLLAKSASIQTVICSPHLDGVIELGVTELVPEDPSLLQHIKASLLDFSKPFCSEKS
SSPPYDEDDDSDPLCAKVSHEILDTVALESLYSPGEENKFDGEGVYELHGNINEELHLDSADECSKGCEH
NHQTEESFMVDGINGAASQVQSWHFVDDDLSNGIPDSMHSSGHKSESLVNQAEGFPSSKDENMSHIQLKE
LQEGNHTKLSLLDLGIDDGAHYRKTLSAIFGSSNRLTENPCFLSVEHKSSFVSWKKGGMVKRHWPGIQQN
LLKKILFSVPLMHGGCTHRSQKEICRKYCPVTMESDNFCEEHISSDKRTENEKFMVLRSMVPYISEVDKA
SILSDTIKYLKKLEARVEELESCMYSVDSEPRPKRNYTEMVEQTSDNYDNKKLDNHKKPWINKRKACDID
ETDPELNKFVPKDGLADVKVSIQEMDVLIEMRCPSREYILLDIMDAINNLHLDAYSVVSSNLDGVLTLAL
KSTFRGAAIAPAGIIEQALWKIAGKC
>PhJAF13  AAC39455
MAMGCKDHNGVPDNLREQLAFAVRGIQWSYAILWSTTVSQPGELEWSDSNYNGDIKTRKTVQAGEVDEDQ
LGLQRTEQLRDLYSSLLIGEGEEDLQPQAKRPSAALSPEDLTDTVWYFLVCMSFVFNVGQGLPGKSLARH
ETIWLCNAHQAESSVFSRSLIAKSASIQTVVCFPYLGGVIELGVTELVVEDPNLIQQIKISILKVDHSII
PKRPNYVSSDAKNDAIGLCPKPDHNVLENDAYTVEINNSSPHDSSNGFGANQEVEVSLMVVGVIGETSQA
QSWKFTDDNMSNGVHNSLNSSDCTSQNYANCEKLSPLSSGEKETKPAPLDHQEHNQRKLHLLDHQGDETQ
YQSVLSTLLKSSDQLTLGPYFRNTNKRSCFSGWKNDAHIPSRGTAQKLLKKVLVEVPRMHGSVIHKFSRE
NRKRNGLWRPEVDDTDRSRVISERRRREKINERFMLLASMLPAGGKVDKISLLDETIEYLKELERRVQDL
EAKSGRRPNDVAEQTSDNCGTSKFNAIEESLPNKRKACEIVDLEPESRNGLLKGSSTDSIVINMIDKEVS
IKMRCLSSEGLLFKIMEALTGLQMDCHTVQSSNIDGILSISIESKTNVSKTVSVGTIREALQRVVWKS
>AcB2  AUG71567
MCFSFAFPPGHGLPGKALELQQPVWLTKANGADSGIFSRAILAKSAHIQTVICIPVMHGVFELGTLENVA
EDINLIRHIKSLFVDHYDCHPKPALSEQSSSNSKAHAQHGPFDIQENITIIKPTRNNANKENEDECIGDE
ENGNDETEGETDTETYSTPITPADIQPSEHMQIDTCENIPFGSSHEYYSNNLDNEPQMLDRVDDSSREWH
HLNDDTCGGLPELSGSSLLQQLSAEDSQYSETVSTILHKTSSQWTGPITRNHLVCSQQSAFSKWNDTDHI
LHISSEDTSQKTLKYILLSVPKLYSKDKTKKFSASKDRITSQEELCANHVLAERKRREKLNEKFIILRSL
VPFVTKVDKASILGDTIEYIKQLTWKIQELGSQNKSTESENSFRPGKVQRQTTTAKSKVKSNVTAKSIEN
HRVHLQVSIIEADALLEMQCPYKEGLILQIIQTLDKLGLEITSIQSTSNNGLMKAEFRAKVKDIGGRKAT
IVKVKKAIYHILSQ
>AtEGL3  Q9CAD0
MATGENRTVPDNLKKQLAVSVRNIQWSYGIFWSVSASQPGVLEWGDGYYNGDIKTRKTIQAAEVKIDQLG
LERSEQLRELYESLSLAESSASGSSQVTRRASAAALSPEDLTDTEWYYLVCMSFVFNIGEGIPGGALSNG
EPIWLCNAETADSKVFTRSLLAKSASLQTVVCFPFLGGVLEIGTTEHIKEDMNVIQSVKTLFLEAPPYTT
ISTRSDYQEIFDPLSDDKYTPVFITEAFPTTSTSGFEQEPEDHDSFINDGGASQVQSWQFVGEEISNCIH
QSLNSSDCVSQTFVGTTGRLACDPRKSRIQRLGQIQEQSNHVNMDDDVHYQGVISTIFKTTHQLILGPQF
QNFDKRSSFTRWKRSSSVKTLGEKSQKMIKKILFEVPLMNKKEELLPDTPEETGNHALSEKKRREKLNER
FMTLRSIIPSISKIDKVSILDDTIEYLQDLQKRVQELESCRESADTETRITMMKRKKPDDEEERASANCM
NSKRKGSDVNVGEDEPADIGYAGLTDNLRISSLGNEVVIELRCAWREGILLEIMDVISDLNLDSHSVQSS
TGDGLLCLTVNCKHKGTKIATTGMIQEALQRVAWIC
>AtbHLH061  AAM10950
METELTQLRKQESNNLNGANGGFMAIDQFVPNDWNFDYLCFNNLLQEDDNIDHPSSSSLMNLISQPPPLL
HQPPQPSSPLYDSPPLSSAFDYPFLEDIIHSSYSPPPLILPASQENTNNYSPLMEESKSFISIGETNKKR
SNKKLEGQPSKNLMAERRRRKRLNDRLSLLRSIVPKITKMDRTSILGDAIDYMKELLDKINKLQEDEQEL
GSNSHLSTLITNESMVRNSLKFEVDQREVNTHIDICCPTKPGLVVSTVSTLETLGLEIEQCVISCFSDFS
LQASCFEVGEQRYMVTSEATKQALIRNAGYGGRCL
>AtbHLH116  AAL84972
MGLDGNNGGGVWLNGGGGEREENEEGSWGRNQEDGSSQFKPMLEGDWFSSNQPHPQDLQMLQNQPDFRYF
GGFPFNPNDNLLLQHSIDSSSSCSPSQAFSLDPSQQNQFLSTNNNKGCLLNVPSSANPFDNAFEFGSESG
FLNQIHAPISMGFGSLTQLGNRDLSSVPDFLSARSLLAPESNNNNTMLCGGFTAPLELEGFGSPANGGFV
GNRAKVLKPLEVLASSGAQPTLFQKRAAMRQSSGSKMGNSESSGMRRFSDDGDMDETGIEVSGLNYESDE
INESGKAAESVQIGGGGKGKKKGMPAKNLMAERRRRKKLNDRLYMLRSVVPKISKMDRASILGDAIDYLK
ELLQRINDLHNELESTPPGSLPPTSSSFHPLTPTPQTLSCRVKEELCPSSLPSPKGQQARVEVRLREGRA
VNIHMFCGRRPGLLLATMKALDNLGLDVQQAVISCFNGFALDVFRAEQCQEGQEILPDQIKAVLFDTAGY
AGMI
>AtDYT1  O81900
MGGGSRFQEPVRMSRRKQVTKEKEEDENFKSPNLEAERRRREKLHCRLMALRSHVPIVTNMTKASIVEDA
ITYIGELQNNVKNLLETFHEMEEAPPEIDEEQTDPMIKPEVETSDLNEEMKKLGIEENVQLCKIGERKFW
LKIITEKRDGIFTKFMEVMRFLGFEIIDISLTTSNGAILISASVQTQELCDVEQTKDFLLEVMRSNP
>AtbHLH021  NP_179283
MESNMQNLLEKLRPLVGARAWDYCVLWRLNEDQRFVKWMGCCCGGTELIAENGTEEFSYGGCRDVMFHHP
RTKSCEFLSHLPASIPLDSGIYAETLLTNQTGWLSESSEPSFMQETICTRVLIPIPGGLVELFATRHVAE
DQNVVDFVMGHCNMLMDDSVTINMMVADEVESKPYGMLSGDIQQKGSKEEDMMNLPSSYDISADQIRLNF
LPQMSDYETQHLKMKSDYHHQALGYLPENGNKEMMGMNPFNTVEEDGIPVIGEPSLLVNEQQVVNDKDMN
ENGRVDSGSDCSDQIDDEDDPKYKKKSGKGSQAKNLMAERRRRKKLNDRLYALRSLVPRITKLDRASILG
DAINYVKELQNEAKELQDELEENSETEDGSNRPQGGMSLNGTVVTGFHPGLSCNSNVPSVKQDVDLENSN
DKGQEMEPQVDVAQLDGREFFVKVICEYKPGGFTRLMEALDSLGLEVTNANTTRYLSLVSNVFKVEKNDN
EMVQAEHVRNSLLEITRNTSRGWQDDQMATGSMQNEKNEVDYQHYDDHQHHNGHHHPFDHQMNQSAHHHH
HHQHINHYHNQ
>AtbHLH027  AAS79544
MEDLDHEYKNYWETTMFFQNQELEFDSWPMEEAFSGSGESSSPDGAATSPASSKNVVSERNRRQKLNQRL
FALRSVVPNISKLDKASVIKDSIDYMQELIDQEKTLEAEIRELESRSTLLENPVRDYDCNFAETHLQDFS
DNNDMRSKKFKQMDYSTRVQHYPIEVLEMKVTWMGEKTVVVCITCSKKRETMVQLCKVLESLNLNILTTN
FSSFTSRLSTTLFLQVTLSLSPSLISLFGNVITSTNYKILNASREYCTCLVLV
>AtbHLH035  NP_974948
MEDIVDQELSNYWEPSSFLQNEDFEYDRSWPLEEAISGSYDSSSPDGAASSPASKNIVSERNRRQKLNQR
LFALRSVVPNITKMDKASIIKDAISYIEGLQYEEKKLEAEIRELESTPKSSLSFSKDFDRDLLVPVTSKK
MKQLDSGSSTSLIEVLELKVTFMGERTMVVSVTCNKRTDTMVKLCEVFESLNLKILTSNLTSFSGMIFHT
VFIEVSIFLSLSLLSL
>AtJAM2  Q9LNJ5
MNIGRLVWNEDDKAIVASLLGKRALDYLLSNSVSNANLLMTLGSDENLQNKLSDLVERPNASNFSWNYAI
FWQISRSKAGDLVLCWGDGYCREPKEGEKSEIVRILSMGREEETHQTMRKRVLQKLHDLFGGSEEENCAL
GLDRVTDTEMFLLSSMYFSFPRGEGGPGKCFASAKPVWLSDVVNSGSDYCVRSFLAKSAGIQTVVLVPTD
LGVVELGSTSCLPESEDSILSIRSLFTSSLPPVRAVALPVTVAEKIDDNRTKIFGKDLHNSGFLQHHQHH
QQQQQQPPQQQQHRQFREKLTVRKMDDRAPKRLDAYPNNGNRFMFSNPGTNNNTLLSPTWVQPENYTRPI
NVKEVPSTDEFKFLPLQQSSQRLLPPAQMQIDFSAASSRASENNSDGEGGGEWADAVGADESGNNRPRKR
GRRPANGRAEALNHVEAERQRREKLNQRFYALRSVVPNISKMDKASLLGDAVSYINELHAKLKVMEAERE
RLGYSSNPPISLDSDINVQTSGEDVTVRINCPLESHPASRIFHAFEESKVEVINSNLEVSQDTVLHTFVV
KSEELTKEKLISALSREQTNSVQSRTSSGR
>AtbHLH017  AAM19778
MNMSDLGWDDEDKSVVSAVLGHLASDFLRANSNSNQNLFLVMGTDDTLNKKLSSLVDWPNSENFSWNYAI
FWQQTMSRSGQQVLGWGDGCCREPNEEEESKVVRSYNFNNMGAEEETWQDMRKRVLQKLHRLFGGSDEDN
YALSLEKVTATEIFFLASMYFFFNHGEGGPGRCYSSGKHVWLSDAVNSESDYCFRSFMAKSAGIRTIVMV
PTDAGVLELGSVWSLPENIGLVKSVQALFMRRVTQPVMVTSNTNMTGGIHKLFGQDLSGAHAYPKKLEVR
RNLDERFTPQSWEGYNNNKGPTFGYTPQRDDVKVLENVNMVVDNNNYKTQIEFAGSSVAASSNPSTNTQQ
EKSESCTEKRPVSLLAGAGIVSVVDEKRPRKRGRKPANGREEPLNHVEVERQRREKLNQRFYALRSVVPN
ISKMDKASLLGDAISYIKELQEKVKIMEDERVGTDKSLSESNTITVEESPEVDIQAMNEEVVVRVISPLD
SHPASRIIQAMRNSNVSLMEAKLSLAEDTMFHTFVIKSNNGSDPLTKEKLIAAFYPETSSTQPPLPSSSS
QVSGDI
>AtMYC2  Q39204
MTDYRLQPTMNLWTTDDNASMMEAFMSSSDISTLWPPASTTTTTATTETTPTPAMEIPAQAGFNQETLQQ
RLQALIEGTHEGWTYAIFWQPSYDFSGASVLGWGDGYYKGEEDKANPRRRSSSPPFSTPADQEYRKKVLR
ELNSLISGGVAPSDDAVDEEVTDTEWFFLVSMTQSFACGAGLAGKAFATGNAVWVSGSDQLSGSGCERAK
QGGVFGMHTIACIPSANGVVEVGSTEPIRQSSDLINKVRILFNFDGGAGDLSGLNWNLDPDQGENDPSMW
INDPIGTPGSNEPGNGAPSSSSQLFSKSIQFENGSSSTITENPNLDPTPSPVHSQTQNPKFNNTFSRELN
FSTSSSTLVKPRSGEILNFGDEGKRSSGNPDPSSYSGQTQFENKRKRSMVLNEDKVLSFGDKTAGESDHS
DLEASVVKEVAVEKRPKKRGRKPANGREEPLNHVEAERQRREKLNQRFYALRAVVPNVSKMDKASLLGDA
IAYINELKSKVVKTESEKLQIKNQLEEVKLELAGRKASASGGDMSSSCSSIKPVGMEIEVKIIGWDAMIR
VESSKRNHPAARLMSALMDLELEVNHASMSVVNDLMIQQATVKMGFRIYTQEQLRASLISKIG
>AtbHLH028  AAL55721
MINTDDNLLMIEALLTSDPSPPLLPANLSLETTLPKRLHAVLNGTHEPWSYAIFWKPSYDDFSGEAVLKW
GDGVYTGGNEEKTRGRLRRKKTILSSPEEKERRSNVIRELNLMISGEAFPVVEDDVSDDDDVEVTDMEWF
FLVSMTWSFGNGSGLAGKAFASYNPVLVTGSDLIYGSGCDRAKQGGDVGLQTILCIPSHNGVLELASTEE
IRPNSDLFNRIRFLFGGSKYFSGAPNSNSELFPFQLESSCSSTVTGNPNPSPVYLQNRYNLNFSTSSSTL
ARAPCGDVLSFGENVKQSFENRNPNTYSDQIQNVVPHATVMLEKKKGKKRGRKPAHGRDKPLNHVEAERM
RREKLNHRFYALRAVVPNVSKMDKTSLLEDAVCYINELKSKAENVELEKHAIEIQFNELKEIAGQRNAIP
SVCKYEEKASEMMKIEVKIMESDDAMVRVESRKDHHPGARLMNALMDLELEVNHASISVMNDLMIQQANV
KMGLRIYKQEELRDLLMSKIS
>MdbHLH33  ABB84474
MAQNHERVPGNLRKQFAVAVRSIKWSYAIFWSLSTTQQGVLEWGEGYYNGDIKTRKKVEGVELKTDKMGL
QRNVQLRELYKSLLEGETETEQQAKAPSAVLSPEDLTDAEWYYLLCMSFIFNPGEGLPGRALATGQTIWL
CNAQHTDSKVFSRSLLAKSASVQTVVCFPYLGGVVELGVTELVSEDLNLIQHIKASLLDFSKPDCCEKSS
SAPHKPDDDSEQIVAKVDHDVVDTLPLENLYSPSEEIKFDQRGINGLLGNHEEVNMDSSDECSNGCDHNH
PTEDSMMLEGTNAVASQVQSWHFMDEDFSSGVQDSMNSSDSISEAFVNQGKAHSFAKHENANHIHLKELQ
NFNDTKLSSLYLGSVDEHVHYKRTLCTLLGSSMKLIENPCFCDGESKSSFVKWKKEVVGSCRPTVHQKTL
KKILFTVPLMYGVHSPMATGKENTGKDLLPNLQGDDINREHDKMRENAKLLVLRSMVPSITEVDKASILD
DTIKYLKELEARAEEMESCMDTVEAISRGKFLNRVEKTSDNYDKTKKNNVKKSLVKKRKACDIDETDPYP
NMLVSGESLPLDVKVCVKEQEVLIEMRCPYREYILLDIMDAINNLYLDAHSVQSSILDGVLTLSLKSKFR
GAAISPVGMIKQVLWKIAGKC
>MdbHLH3  ADL36597
MAAPPPSSSRLRGMLQASVQYVQWTYSLFWQICPQQGILVWSDGYYNGAIKTRKTVQPMEVSADEASLQR
SQQLRELYDSLSAGETNQPPARRPCASLSPEDLTESEWFYLMCVSFSFPPGVGLPGKAYARRQHVWLTGA
NEVDSKTFSRAILAKSARIQTVVCIPLLDGVVEFGTTERVPEDHAFVEHVKTFFVDHHHPPPPKPALSEH
STSNPAASSDHPHFHSPHLLQAMCTNPPLNAAQEDEEDEEEDDNQEEDDGGAESDSEAETGRNGGAVVPA
ANPPQVLAAVAEPSELMQLEMSEDIRLGSPDDASNNLDSDFHLLAVSQSRNPADQQRQADSYRAESTRRR
PSVQEPLSSGLQPPHTGPLALEELTHDDDTHYSETVSTILQGQVTQLMDSSSTDYTACLTQSAFAKWSSR
VDHHFLMPVEGTSQWLLKYILFSVPFLHSKYRDENSPKFQEGEGSTRLRKGTPQDELSANHVLAERRRRE
KLNERFIILRSLVPFVTKMDKASILGDTIEYVKQLRNKIQDLEARNMLVEEDQRSRSSGEMQRSNSCKEL
RSGLTLVERTQGGPPGSDKRKLRIVEGSGGVAIGKAKVMEDSPPSPPPPPPQPEPLPTPMVTGTSLEVSI
IESDGLLELQCPYREGLLLDVMRTLRELRIETTVVQSSLNNGFFVAELRAKVKDNVSGKKVSITEVKRVI
NQIIPQSDS
>VvMYCA1  ABM92332
MANGVQNQEGVPENLSKQLAVAVRSIQWSYAIFWSLSTRQQGVLEWSGGYYNGDIKTRKTVQEMELKADK
MGLQRSEQLRELYESLLEGETDQQSKRPSAALSPEDLSDAEWYYLVCMSFVFNPGEGLPGRALANGQSIW
LCDAQYADSKVFSRSLLAKTVVCFPHMGGVIELGVTELVPEDPSLIQHIKACLLELSKPICSEKSSFVPC
NTDDDKDRMCAKVDHDIVETMALEKLYPATEEIKFEQEGMSELHGNIHEEHNIGSPDDCSNGCEDDHQTE
DSFMLEGINGGASQVQSWHFVDDDFSNGVQGSMDSSDCISQAFVNQERIHSSPKGENVNNVRLKDLQECN
DTKFSSLDLGADDDLHYRRTISTVLRKSHPLIGNSCFRCYDIKSSFITWKKGGMLDAQKPQTQQRILKKI
LFTVPLMHGGCGFKSQKENAGRDGLWKSGSDGICKQHALSDKKREKEKFLVLRSMVPSINKIDEVSILGD
TIEYLKKLEARVEELETSMDLQTELDARARQKYLDMVEQTSDNYDDKMIDDGKKLWINKRKACDIDETDL
EINEIIPKDSLPSSDMKVRINEQEVLIEMRCPWREYLLLDIMDAINNLHLDCHSVQSSNHDGFLTLTLKS
KFRGRAVASAGMIKQALWRITSKC
>VvMYC1  ACC68685
MAAPPNSRLQSMLQSAVQSVRWTYSLFWQICPQQGILVWGDGYYNGAIKTRKTVQPMEVSAEEASLQRSQ
QLRELYESLSAGETNQPARRPCAALSPEDLTESEWFYLMCVSFSFPPGVGLPGKAYAKRHHIWLAGANEV
DSKVFSRAILAKSARVQTVVCIPLMDGVVEFGTTEKVQEDLGFVQHVKSFFTDHHLHNHPPKPALSEHST
SNPATSSDHSRFHSPPIQAAYAAADPPASNNQEEEEEEEEEEEEEEEEEEEEEEEEAESDSEAETGRNNR
RVRTQNTGTEGVAGSHTAAEPSELIQLEMSEGIRLGSPDDGSNNLDSDFHMLAVSQPGSSVDHQRRADSY
RAESARRWPMLQDPLCSSGLQQPPPQPPTGPPPLDELSQEDTHYSQTVSTILQHQPNRWSESSSSGCIAP
YSSQSAFAKWTTRCDHHHHPMAVEGTSQWLLKYILFSVPFLHTKYRDENSPKSRDGDSAGRFRKGTPQDE
LSANHVLAERRRREKLNERFIILRSLVPFVTKMDKASILGDTIEYVKQLRKKIQDLEARTRQMEVEQRSR
GSDSVRSKEHRIGSGSVDRNRAVVAGSDKRKLRIVEGSTGAKPKVVDSPPAAVEGGTTTVEVSIIESDAL
LEMQCPYREGLLLDVMQMLRELRLETTTVQSSLTNGVFVAELRAKVKENASGKKASIMEVKRAINQIIPQ
C
>MtTT8  KM892777
MAAPSPLGSKLQNMLQAAVQSVQWTYSLFWQLCPQQLILVWGDG
YYNGSIKTRKTVQPMEVSAEEASLQRSQQLRELYESLSAGETNPPTRRPCASLSPEDL
TESEWFYLMCVSFSFPPGVGLPGRAYTKRQHIWLTGANEVDSKIFSRAILAKSANIQT
VVCIPVLDGVVEFGTTDKVQEDLNFIKHVKSFFLDGHSLPPKPALSEHSTSNPTSSTD
HIPTIMYTMADPPSTNPNQDDMDEDEEEEEEEDEEDDEVESESEDETGGRIRRATSMT
AIVEPSELMQIEMPDDIRIGSPNDGSNHLDSDFHLLVVSNQGNPLGHVDSYKTDLTQR
WGPIEEPVGNLLQVQLPSSVLHHQLEDLTQEDTHYSQTVSTILQNQSTQWTIDSSPSI
NYITSSNQSSFTNWTNHHNFHPLPPPETTTTTSQCLLKYILFTVPYLHTKNHDETSPQ
THDAGVDPSSKLRGKGTPQDELSANHVLAERRRREKLNERFIILRSLVPFVTKMDKAS
ILGDTIEYLKQLRRKIQDLETRNRQIETEQQSRSGVTVLVGPTDKKKVRIVEECGATR
AKAVETEVVSSVQVSIIESDALLEIECLHREGLLLDVMVMLRELRIEVIGVQSSLNNG
VFVAELRAKVKENGGNGKKVSIVEVKRALNQIIPHNI
>OsRc  ABB17166
MAGGEAHAALQAVAQSLRWTYSLLWQLCPHQGSSLVWGEGHYNGAVKTRKSTVMQPPPAEEEDDADHAAR
HRSRQLRELYDWLQQAGENSSGGVQTSSTTASRRPGAALSPEDLTETEWFFLMSASYSFPPGIGLPGRAF
ARRGHVWLTGANEVDSKVFLRAILAKTVVCIPVVDGVLEIGTTEKVEEDMGLIQYARGIFMDQHGIHMKP
TLSQHSTSNPVTHCTHQHPIQVQMQLGITSQTKFDYSDELNADEENDDTEEEGMSGSDTNNTDTERNSGQ
LQLQMQDQLNMVSNDHQTIPNNAVSSELMQCEMSEVVRDGCSNNILEDEIQMLMDCQNSNCQLNLQGPDE
PCHSWHFLCEELQNDYQPATEDQVASPENTHYPKTLMTILHYNTLRQQEMNIKNYLPVSEKSSFSRWTTP
EGSDDNKTMISPGTTQRMLKSILMIVPSSHCSYRGAETPESRGGKGASGTRKVGAIQGDFSANHVLKERR
RREKLNEKFIILRSLVPFMTKMDKASILGDTIEYVKQLRNRIQELESSSSSSRAAARAPSAAAAGRRRKR
SAAAATATAAEGMSSSNGRNGGEAAEVVQVSIIESDALLELRCGCGGGGGGVVLLRVMQAMQELQLEVTA
VQASCAGGELLAELRAKVVVMILICMKMQMQMQMQN
>LhbHLH2  BAE20058
MAAPPCNSLQQLLQTVVQSVDWTYSLFWQLCPREEILVWGGGYYNGAIKTRKTVQSVDVSIEESSLQRSQ
QLRELYDSLTTAGKAGQPVLRPSAALSPEDLTESEWFYLICVSFSFPPGVGLPGVAFTKRQHVWLSRATE
VDRKVFTRAILAKSANIQTVVCIPIMDSGVLELGTTKKVEEDLGLVQHAKSIFNDYLDKHPMPTLSEHST
SNPVAYTDQVLFQSQPFQTTSINLQGSDQEEDDGDDEDDVDGDDNDDDELEAGSDSDTAYNARVLMQSLH
PSFTTEAVIPRTEQSELMHIEMSEGIRLGSSEDCSNNLDSELQMFGMGCNSSQSDQHQDDSYQAWHFLHQ
DLCDGFPQSTGDTLMQDLSQQDAHYSETVSSILHNNSSRWAGSVPISYLSHSWQTAFSKWNSRDQVLQVL
SEGTSQRMLKYNMFTVPHLHSRPKDENSLESGVGDGESKFQKGTLQEELSANHVLAERRRREKLNERFII
LRSLVPFVTKMDKASILGDTIEYVNQLRRRIQDLEARNRQMGKNQRSKESEVYGPSNSKEHTVQINRSPE
LPFASSCQTRTSLSDKRKVRVVEGVGRRAKHAEAVESSTNVQVSIIETDALLELSCPYRDGLLLKIMQTL
DELRLEVISVQSSSANSTLVAELRAKVKEVQGKKATIVEVKKAIHYIFSQ
>ZmR  P13027
MAVSASRVQQAEELLQRPAERQLMRSQLAAAARSINWSYALFWSISDTQPGVLTWTDGFYNGEVKTRKIS
NSVELTSDQLVMQRSDQLRELYEALLSGEGDRRAAPARPAGSLSPEDLGDTEWYYVVSMTYAFRPGQGLP
GRSFASDEHVWLCNAHLAGSKAFPRALLAKSASIQSILCIPVMGGVLELGTTDTVPEAPDLVSRATAAFW
EPQCPTYSEEPSSSPSGRANETGEAAADDGTFAFEELDHNNGMDIEAMTAAGGHGQEEELRLREAEALSD
DASLEHITKEIEEFYSLCDEMDLQALPLPLEDGWTVDASNFEVPCSSPQPAPPPVDRATANVAADASRAP
VYGSRATSFMAWTRSSQQSSCSDDAAPAVVPAIEEPQRLLKKVVAGGGAWESCGGATGAAQEMSATKNHV
MSERKRREKLNEMFLVLKSLLPSIHRVNKASILAETIAYLKELQRRVQELESSREPASRPSETTTRLITR
PSRGNNESVRKEVCAGSKRKSPELGRDDVERPPVLTMDAGSSNVTVTVSDKDVLLEVQCRWEELLMTRVF
DAIKSLHLDVLSVQASAPDGFMGLKIRAQFAGSGAVVPWMISEALRKAIGKR
>CpbHLH1  QKL20124.1
MCWSMAAGLQNLEGVPDNLLRKKLAAAVRSIQWSYAIFWSISTRQPGVLEWGDGYYNGDIKTRKTVQPLELNVDQMGLQRSEQLRALYESLSAGDSNQQAKRPSASLTPEDLTDTEWYYLVCMSFTFNPGQGMPGRALANGHHIWLCNAHHADSKVFTRSLLAKSASIQTVVCFPLMGGVLELGVTELISEDPPLLQHVKTSFLEFPATVCSEQSISNPQEADKDEDQCTELDQEIVNSMPLEKLNSVAECDMHPGSGHQTFPFSHHSYTPKEESKLDPDKIEEVHPNICNELKTGSSDDSSNGCGLNQNTDDSFMLDEPNGASQVQSWQFMDDEHSCDCISQSFANHEKLVSSPKGEKVIDRRLRDQQECNNNKLSLLDLENEDSHYKKSLSAIFKNSPQFIAKTYFHNACKSSFTIWRRDLRIQKPQTNESQKMLKKILFEVAWKHSGFLQKSQEEIGHKGRVWKLEGDGIGVNHALLERRRREKLNEKFLILGSLVPSISKVDQTSILGDTIEYLKELEQRVEELEACKESAESEARQRRKYPDIIERTSDNYGYNEIANGKKSTVNKRKASDIEEADAELNWVLSKDSLADMTVTIIEKEVLIEMQCPWRECLLLEVVDAISTLHLDAHLVQSSTVDGILKLTLKSKFRGAAIASVGMIKQALQRVVAKC
