# Supplementary material for: Interaction of PsMYB4 with PsEGL3 inhibits anthocyanin biosynthesis in tree peony yellow flowers
Source: Front Plant Sci. 2025 Jun 23;16:1595014. doi: 10.3389/fpls.2025.1595014 (PMC12230082; doi:10.3389/fpls.2025.1595014)
Supplement: Supplementary file 1 [file DataSheet1.zip › raw data/Figure 5B raw data.xls]

## Sheet: Sheet1
	L*	a*	C*
WT	48.8	39.94	39.95
	47.19	37.85	37.86
	45.33	36.81	36.92
	47.1067	38.2	38.2433
	1.41785	1.30156	1.26634
OE-PsMYB4-1	52.39	26.92	27.02
	52.8	27.22	27.27
	51.28	25.91	25.97
	52.1567	26.6833	26.7533
	0.642097	0.560377	0.563225
OE-PsMYB4-2	59.38	24.78	25.05
	57.3	24.07	24.38
	56.2	28.16	28.18
	57.6267	25.67	25.87
	1.31862	1.7844	1.65616
OE-PsEGL3-1	51.16	36.13	36.35
	49.63	38.53	38.81
	51.61	31.42	31.69
	50.8	35.36	35.6167
	0.847467	2.95327	2.95262
OE-PsEGL3-2	53.55	34.4	34.61
	51.04	35.55	35.61
	52.92	38.29	38.39
	52.5033	36.08	36.2033
	1.06622	1.63171	1.59919
OE-PsEGL3-3	48.44	32.44	32.54
	53.02	34.26	34.54
	52.78	32.59	32.79
	51.4133	33.0967	33.29
	2.10475	0.824877	0.889757
