# Supplementary material for: Interaction of PsMYB4 with PsEGL3 inhibits anthocyanin biosynthesis in tree peony yellow flowers
Source: Front Plant Sci. 2025 Jun 23;16:1595014. doi: 10.3389/fpls.2025.1595014 (PMC12230082; doi:10.3389/fpls.2025.1595014)
Supplement: Supplementary file 1 [file DataSheet1.zip › raw data/Figure 5C raw data.xlsx]

## Sheet: Sheet1
WT		PsMYB4-1		PsMYB4-2
0.826881		0.318088		0.253936
0.817011		0.361491		0.295301
0.718758		0.362728		0.290723
0.78755		0.347436		0.279987
0.04881		0.0254231		0.0226764
PsEGL3-1		PsEGL3-2		PsEGL3-3
0.543056		0.670958		0.633216
0.615828		0.640712		0.532881
0.616497		0.54458		0.59794
0.591794		0.61875		0.588012
0.0422096		0.05388		0.0415587
