# Supplementary material for: Interaction of PsMYB4 with PsEGL3 inhibits anthocyanin biosynthesis in tree peony yellow flowers
Source: Front Plant Sci. 2025 Jun 23;16:1595014. doi: 10.3389/fpls.2025.1595014 (PMC12230082; doi:10.3389/fpls.2025.1595014)
Supplement: Supplementary file 1 [file DataSheet1.zip › raw data/Figure 5D and E raw data.xls]

## Sheet: PsMYB4
	WT	OE-PsMYB4-1	OE-PsMYB4-2
ubiquitin	25.349	22.963	25.879
	25.589	22.661	25.947
	25.255	23.015	25.919
av	25.3977	22.8797	25.915
sd	0.172236	0.191147	0.034176
	PsMYB4
	33.303	25.981	27.926
	33.183	25.957	27.683
	32.946	25.989	27.581
av	33.144	25.9757	27.73
sd	0.181667	0.0166533	0.177237
delta-Ct	7.74633	3.096	1.815
rel-exp	0.0398208	1	2.43007
combined SD	0.250336	0.191871	0.180502
STD	0.00634344	0.124531	0.285787
	WT	OE-PsMYB4-1		WT	OE-PsMYB4-1		WT	OE-PsMYB4-1		WT	OE-PsMYB4-1		WT	OE-PsMYB4-1		WT	OE-PsMYB4-1		WT	OE-PsMYB4-1
	26.945	23.64		26.945	23.64		26.945	23.64		26.945	23.64		26.945	23.64		26.945	23.64		25.349	22.963
	26.977	23.47		26.977	23.47		26.977	23.47		26.977	23.47		26.977	23.47		26.977	23.47		25.589	22.661
	27.102	23.693		27.102	23.693		27.102	23.693		27.102	23.693		27.102	23.693		27.102	23.693		25.255	23.015
	27.008	23.601		27.008	23.601		27.008	23.601		27.008	23.601		27.008	23.601		27.008	23.601		25.3977	22.8797
	0.0829638	0.116503		0.0829638	0.116503		0.0829638	0.116503		0.0829638	0.116503		0.0829638	0.116503		0.0829638	0.116503		0.172236	0.191147
	NtC4H			NtCHS			NtCHI			NtF3H			NtF3'H			NtFLS			NtDFR
	27.934	26.134		24.014	20.952		28.669	27.849		23.676	20.596		32.886	29.444		29.79	26.683		28.935	27.29
	27.76	26.0435		23.983	20.928		28.821	27.771		23.692	20.726		32.943	29.472		29.752	26.476		28.984	27.3585
	27.859	26.153		23.974	20.877		28.668	27.981		23.769	20.817		32.709	29.589		29.928	26.593		28.93	27.427
	27.851	26.1102		23.9903	20.919		28.7193	27.867		23.7123	20.713		32.846	29.5017		29.8233	26.584		28.9497	27.3585
	0.0872754	0.0585114		0.0209841	0.0383014		0.0880473	0.106151		0.0497226	0.111072		0.12202	0.0769177		0.0926139	0.103793		0.0298385	0.0685
	0.843	2.50917		-3.01767	-2.682		1.71133	4.266		-3.29567	-2.888		5.838	5.90067		2.81533	2.983		3.552	4.47883
	1	0.315089		1	0.792418		1	0.170204		1	0.753842		1	0.957493		1	0.890281		1	0.526012
	0.120416	0.130371		0.0855765	0.122638		0.120977	0.15761		0.096723	0.160966		0.147553	0.139604		0.12434	0.156032		0.174802	0.203051
	0.0800776	0.0930129		0.0575921	0.0645767		0.080435	0.0176146		0.0648452	0.079586		0.0972198	0.0883113		0.0825761	0.0912626		0.114111	0.0690592
	WT	OE-PsMYB4-2		WT	OE-PsMYB4-2		WT	OE-PsMYB4-2		WT	OE-PsMYB4-2		WT	OE-PsMYB4-2		WT	OE-PsMYB4-2		WT	OE-PsMYB4-2
	25.349	22.963		25.349	22.963		25.349	22.963		25.349	22.963		25.349	22.963		25.349	22.963		26.945	23.64
	25.589	22.661		25.589	22.661		25.589	22.661		25.589	22.661		25.589	22.661		25.589	22.661		26.977	23.47
	25.255	23.015		25.255	23.015		25.255	23.015		25.255	23.015		25.255	23.015		25.255	23.015		27.102	23.693
	25.3977	22.8797		25.3977	22.8797		22.8797	25.3977		25.3977	22.8797		25.3977	22.8797		25.3977	22.8797		27.008	23.601
	0.172236	0.191147		0.172236	0.191147		0.191147	0.172236		0.172236	0.191147		0.172236	0.191147		0.172236	0.191147		0.0829638	0.116503
	NtC4H			NtCHS			NtCHI			NtF3H			NtF3'H			NtFLS			NtDFR
	34.874	35.192		26.475	26.562		20.403	25.954		25.949	24.196		28.939	27.04		27.937	25.627		31.955	31.57
	34.7425	34.896		26.457	26.504		20.572	25.977		25.91	24.05		28.946	27.124		27.86	25.644		31.973	31.863
	34.611	35.269		26.684	26.389		20.402	25.931		25.935	23.983		28.862	27.017		27.987	25.709		31.793	31.836
	34.7425	35.119		26.5387	26.485		20.459	25.954		25.9313	24.0763		28.9157	27.0603		27.928	25.66		31.907	31.7563
	0.1315	0.196924		0.126184	0.0880511		0.0978621	0.023		0.0197569	0.108914		0.0466083	0.0563235		0.0639766	0.0432782		0.0991363	0.161933
	9.34483	12.2393		1.141	3.60533		-2.42067	0.556333		0.533667	1.19667		3.518	4.18067		2.53033	2.78033		4.899	8.15533
	1	0.134483		1	0.181201		1	0.127009		1	0.631564		1	0.63171		1	0.840896		1	0.104652
	0.216697	0.274438		0.213513	0.210453		0.214742	0.173765		0.173366	0.219999		0.178431	0.199273		0.183734	0.195986		0.129271	0.199488
	0.139467	0.0232963		0.137565	0.0245952		0.1383	0.0144122		0.113229	0.0893246		0.116337	0.0814972		0.119579	0.106814		0.0857067	0.0135147

## Sheet: PsEGL3
	WT	PsEGL3-1	PsEGL3-2	PsEGL3-3
ubiquitin	23.956	26.668	25.309	26.955
	24.717	26.573	25.023	26.864
	23.784	26.786	25.214	26.927
av	24.1523	26.6757	25.182	26.9153
sd	0.49652	0.106707	0.145661	0.0466083
	PsEGL3
	36.601	35.465	32.895	33.909
	36.327	35.498	32.537	34.176
	36.489	35.288	32.708	34.072
av	36.4723	35.417	32.7133	34.0523
sd	0.137758	0.112929	0.17906	0.134582
delta-Ct	12.32	8.74133	7.53133	7.137
rel-exp	0.0826027	1	2.31338	3.04055
combined SD	0.515276	0.155368	0.230823	0.142424
STD	0.00513584	0.102097	0.342036	0.285826
	WT	OE-PsEGL3-2		WT	OE-PsEGL3-2		WT	OE-PsEGL3-2		WT	OE-PsEGL3-2		WT	OE-PsEGL3-2		WT	OE-PsEGL3-2		WT	OE-PsEGL3-2
	26.945			26.945			26.945			26.945			26.945			26.945			26.945
	26.977	25.467		26.977	25.467		26.977	25.467		26.977	25.467		26.977	25.467		26.977	25.467		26.977	25.467
	27.102	25.526		27.102	25.526		27.102	25.526		27.102	25.526		27.102	25.526		27.102	25.526		27.102	25.526
	27.008	25.4965		27.008	25.4965		27.008	25.4965		27.008	25.4965		27.008	25.4965		27.008	25.4965		27.008	25.4965
	0.0829638	0.0417193		0.0829638	0.0417193		0.0829638	0.0417193		0.0829638	0.0417193		0.0829638	0.0417193		0.0829638	0.0417193		0.0829638	0.0417193
	NtC4H			NtCHS			NtCHI			NtF3H			NtF3'H			NtFLS			NtDFR
	34.874			26.475			28.669	28.657		23.676			32.886			29.79	28.098		31.955	30.581
		36.386		26.457	25.912		28.821	28.5		23.692	21.116		32.943	28.82		29.752	28.043		31.973
	34.611	36.66		26.684	25.948		28.668	28.937		23.769	21.182		32.709	28.961		29.928	28.124		31.793	30.376
	34.7425	36.523		26.5387	25.93		28.7193	28.698		23.7123	21.149		32.846	28.8905		29.8233	28.0883		31.907	30.4785
	0.185969	0.193747		0.126184	0.0254558		0.0880473	0.221366		0.0497226	0.046669		0.12202	0.0997021		0.0926139	0.0413562		0.0991363	0.144957
	7.7345	11.0265		-0.469333	0.4335		1.71133	3.2015		-3.29567	-4.3475		5.838	3.394		2.81533	2.59183		4.899	4.982
	1	0.102096		1	0.534835		1	0.355971		1	2.07316		1	5.44148		1	1.16756		1	0.944092
	0.203636	0.198188		0.151014	0.0488723		0.120977	0.225263		0.096723	0.0625979		0.147553	0.108079		0.12434	0.0587438		0.129271	0.150841
	0.131641	0.0131046		0.099383	0.0178145		0.080435	0.0514596		0.0648452	0.08803		0.0972198	0.392751		0.0825761	0.046586		0.0857067	0.0937245
	WT	OE-PsEGL3-3		WT	OE-PsEGL3-3		WT	OE-PsEGL3-3		WT	OE-PsEGL3-3		WT	OE-PsEGL3-3		WT	OE-PsEGL3-3		WT	OE-PsEGL3-3
	26.439	26.729		26.439	26.729		26.439	26.729		26.439	26.729		26.439	26.729		26.439	26.729		26.439	26.729
	26.635	26.41		26.635	26.41		26.635	26.41		26.635	26.41		26.635	26.41		26.635	26.41		26.635	26.41
	26.95	26.578		26.95	26.578		26.95	26.578		26.95	26.578		26.95	26.578		26.95	26.578		26.95	26.578
	26.6747	26.5723		26.6747	26.5723		26.6747	26.5723		26.6747	26.5723		26.6747	26.5723		26.6747	26.5723		26.6747	26.5723
	0.257799	0.159575		0.257799	0.159575		0.257799	0.159575		0.257799	0.159575		0.257799	0.159575		0.257799	0.159575		0.257799	0.159575
	NtC4H			NtCHS			NtCHI			NtF3H			NtF3'H			NtFLS			NtDFR
	33.055	33.915		31.083	30.122		30.818	31.662		29.703	30.526		32.943			32.946	32.515		32.889	35.145
				30.963	30.041		30.489	30.954		29.685	30.912		32.673	34.84		32.192	32.689
	33.545	33.935		30.937	30.24		30.813	31.395		29.856	30.646		33.437	34.43		32.835	32.532		33.317	35.075
	33.3	33.925		30.9943	30.1343		30.7067	31.337		29.748	30.6947		33.0177	34.635		32.6577	32.5787		33.103	35.11
	0.346482	0.0141421		0.0778802	0.100072		0.188521	0.357546		0.0939628	0.197548		0.387434	0.289914		0.40708	0.0959288		0.302642	0.0494975
	6.62533	7.35267		4.31967	3.562		4.032	4.76467		3.07333	4.12233		6.343	8.06267		5.983	6.00633		6.42833	8.53767
	1	0.604019		1	1.69075		1	0.601791		1	0.483303		1	0.303619		1	0.983957		1	0.231754
	0.431868	0.160201		0.269306	0.188358		0.319375	0.39154		0.274389	0.253948		0.465366	0.330929		0.481845	0.18619		0.397558	0.167076
	0.258699	0.0634822		0.170281	0.206941		0.198583	0.143036		0.1732	0.0780059		0.275713	0.0622345		0.283939	0.119134		0.240858	0.0253432
	WT	OE-PsEGL3-1		WT	OE-PsEGL3-1		WT	OE-PsEGL3-1		WT	OE-PsEGL3-1		WT	OE-PsEGL3-1		WT	OE-PsEGL3-1		WT	OE-PsEGL3-1
	24.937	30.079		24.937	30.079		24.937	30.079		24.937	30.079		24.937	30.079		24.937	30.079		24.937	30.079
	24.949	30.09		24.949	30.09		24.949	30.09		24.949	30.09		24.949	30.09		24.949	30.09		24.949	30.09
	25.02	29.974		25.02	29.974		25.02	29.974		25.02	29.974		25.02	29.974		25.02	29.974		25.02	29.974
	24.9687	30.0477		24.9687	30.0477		24.9687	30.0477		24.9687	30.0477		24.9687	30.0477		24.9687	30.0477		24.9687	30.0477
	0.044859	0.0640338		0.044859	0.0640338		0.044859	0.0640338		0.044859	0.0640338		0.044859	0.0640338		0.044859	0.0640338		0.044859	0.0640338
	NtC4H			NtCHS			NtCHI			NtF3H			NtF3'H			NtFLS			NtDFR
	29.555	36.879		29.55	33.521		29.529	33.563		26.914			32.466	35.621		27.159			31.802	36.988
	29.355	37.011		29.622			29.595	33.296		26.665	35.045		32.95	35.543		27.14	35.199		31.705	36.468
	29.368	36.925		29.779	33.536		29.406	33.396		26.809	34.489		32.67	35.741		27.328	35.952		31.603
	29.426	36.9383		29.6503	33.5285		29.51	33.4183		26.796	34.767		32.6953	35.635		27.209	35.5755		31.7033	36.728
	0.111906	0.0670025		0.1171	0.0106066		0.0959218	0.134894		0.125008	0.393151		0.242992	0.0997397		0.103494	0.532451		0.0995105	0.367696
	4.45733	6.89067		4.68167	3.48083		4.54133	3.37067		1.82733	4.71933		7.72667	5.58733		2.24033	5.52783		6.73467	6.68033
	1	0.185137		1	2.29872		1	2.25116		1	0.134717		1	4.40558		1	0.102415		1	1.03838
	0.120563	0.0926805		0.125398	0.0649063		0.105893	0.149321		0.132813	0.398332		0.247098	0.118526		0.112798	0.536288		0.109154	0.37323
	0.0801711	0.0115195		0.0832489	0.101127		0.0707704	0.221345		0.0879487	0.0325024		0.157411	0.347475		0.0752071	0.0317955		0.0728686	0.236696
