# Supplementary material for: Interaction of PsMYB4 with PsEGL3 inhibits anthocyanin biosynthesis in tree peony yellow flowers
Source: Front Plant Sci. 2025 Jun 23;16:1595014. doi: 10.3389/fpls.2025.1595014 (PMC12230082; doi:10.3389/fpls.2025.1595014)
Supplement: Supplementary file 1 [file DataSheet1.zip › raw data/Figure 6B raw data.xlsx]

## Sheet: Sheet1
	THC	Ap	Lu	Ch	Km	Qu	Is
Empty vector	2.3477	2.33903	0.748763	1.87794	1.84208	0.556301	0.954303
	2.88794	2.8321	0.800603	2.2725	2.26942	0.597505	1.153
	2.34347	2.33036	0.765473	1.87094	1.90474	0.570715	0.958859
	2.52637	2.5005	0.771613	2.00713	2.00541	0.574841	1.02205
	0.241045	0.22107	0.0193267	0.176914	0.176004	0.0151098	0.0872975
TRV-PsMYB4	0.469306	0.542697	0.601443	0.441963	0.937957	0.417128	0.485689
	0.592482	0.66086	0.579069	0.536425	1.31008	0.394058	0.584736
	0.575841	0.644949	0.557073	0.523701	1.27932	0.372067	0.572275
	0.545876	0.616169	0.579195	0.500696	1.17579	0.394418	0.547567
	0.0510466	0.0489814	0.0148321	0.0391555	0.158554	0.0151401	0.0412518
TRV-PsEGL3	1.85057	1.85706	0.561406	1.49043	1.96721	0.409621	0.861545
	1.87312	1.87791	0.584411	1.50727	1.95252	0.43174	0.871816
	1.99838	1.99769	0.617498	1.60342	2.02583	0.391207	0.928178
	1.90735	1.91089	0.587772	1.5337	1.98186	0.410856	0.88718
	0.060683	0.0578698	0.0198172	0.0464768	0.029319	0.0139224	0.0273325
