# Supplementary material for: Interaction of PsMYB4 with PsEGL3 inhibits anthocyanin biosynthesis in tree peony yellow flowers
Source: Front Plant Sci. 2025 Jun 23;16:1595014. doi: 10.3389/fpls.2025.1595014 (PMC12230082; doi:10.3389/fpls.2025.1595014)
Supplement: Supplementary file 1 [file DataSheet1.zip › raw data/Figure 6C and D raw data.xlsx]

## Sheet: TRV-PsMYB4
PsMYB4				PsEGL3			PsC4H			PsCHS			PsCHI			PsF3H			PsF3'H			PsFLS			PsDFR
	Empty vector	TRV-PsMYB4		Empty vector	TRV-PsMYB4		Empty vector	TRV-PsMYB4		Empty vector	TRV-PsMYB4		Empty vector	TRV-PsMYB4		Empty vector	TRV-PsMYB4		Empty vector	TRV-PsMYB4		Empty vector	TRV-PsMYB4		Empty vector	TRV-PsMYB4
ubiquitin	29.939	26.32		25.957	26.181		25.957	26.181		25.957	26.181		25.957	26.181		25.957	26.181		25.957	26.181		25.957	26.181		26.32	26.21
	30.076	26.108		25.988	26.167		25.988	26.167		25.988	26.167		25.988	26.167		25.988	26.167		25.988	26.167		25.988	26.167		26.108	26.259
	30.274	25.989		26.038	26.548		26.038	26.548		26.038	26.548		26.038	26.548		26.038	26.548		26.038	26.548		26.038	26.548		25.989	26.683
av	30.0963	26.139		25.9943	26.2987		25.9943	26.2987		25.9943	26.2987		25.9943	26.2987		25.9943	26.2987		25.9943	26.2987		25.9943	26.2987		26.139	26.384
sd	0.168423	0.167663		0.0408697	0.216042		0.0408697	0.216042		0.0408697	0.216042		0.0408697	0.216042		0.0408697	0.216042		0.0408697	0.216042		0.0408697	0.216042		0.167663	0.260098
	26.659	24.592		29.206	31.544		22.25	22.277		21.009	18.63		26.748	23.724		25.38	23.963		31.046	34.974		22.95	23.087		31.337	30.365
	26.772	24.396		28.924	31.369		22.14	22.496		20.723			26.821	23.716		25.303	23.747		31.355	35.134		22.988	22.966		31.672
	26.93	24.421		29.049	30.956		22.576	22.467		20.941	18.692		26.916	23.728		25.519	23.986		31.625			22.92	23.071			30.22
av	26.787	24.4697		29.0597	31.2897		22.322	22.4133		20.891	18.661		26.8283	23.7227		25.4007	23.8987		31.342	35.054		22.9527	23.0413		31.5045	30.2925
sd	0.136121	0.106679		0.141302	0.301921		0.226742	0.118955		0.149412	0.0438406		0.0842397	0.0061101		0.109473	0.13185		0.289719	0.113137		0.0340783	0.0657292		0.236881	0.10253
delta-Ct	-3.30933	-1.66933		3.06533	4.991		-3.67233	-3.88533		-5.10333	-7.63767		0.834	-2.576		-0.593667	-2.4		5.34767	8.75533		-3.04167	-3.25733		5.3655	3.9085
rel-exp	1	0.320856		1	0.263219		1	1.1591		1	5.79309		1	10.6295		1	3.49752		1	0.0942302		1	1.16124		1	2.74537
combined SD	0.216553	0.198724		0.147094	0.371256		0.230396	0.246627		0.154901	0.220446		0.0936305	0.216129		0.116853	0.253098		0.292587	0.243874		0.0532134	0.22582		0.290213	0.279577
STD	0.139381	0.0412876		0.0969324	0.0597218		0.147599	0.182135		0.101806	0.82088		0.0628385	1.47886		0.077803	0.562777		0.183563	0.0146552		0.0362128	0.168253		0.182219	0.483645

## Sheet: TRV-PsEGL3
PsEGL3				PsMYB4			PsC4H			PsCHS			PsCHI			PsF3H			PsF3'H			PsFLS			PsDFR
	Empty vector	TRV-PsEGL3		Empty vector	TRV-PsEGL3		Empty vector	TRV-PsEGL3		Empty vector	TRV-PsEGL3		Empty vector	TRV-PsEGL3		Empty vector	TRV-PsEGL3		Empty vector	TRV-PsEGL3		Empty vector	TRV-PsEGL3		Empty vector	TRV-PsEGL3
ubiquitin	29.939	26.32		26.908	27.119		26.908	27.119		26.908	27.119		26.908	27.119		26.908	27.119		26.908	27.119		26.908	27.119		26.32	26.21
	30.076	26.108		26.819	27.859		26.819	27.859		26.819	27.859		26.819	27.859		26.819	27.859		26.819	27.859		26.819	27.859		26.108	26.259
	30.274	25.989		26.934	27.07		26.934	27.07		26.934	27.07		26.934	27.07		26.934	27.07		26.934	27.07		26.934	27.07		25.989	26.683
av	30.0963	26.139		26.887	27.3493		26.887	27.3493		26.887	27.3493		26.887	27.3493		26.887	27.3493		26.887	27.3493		26.887	27.3493		26.139	26.384
sd	0.168423	0.167663		0.0603075	0.442064		0.0603075	0.442064		0.0603075	0.442064		0.0603075	0.442064		0.0603075	0.442064		0.0603075	0.442064		0.0603075	0.442064		0.167663	0.260098
	29.807	26.984		25.231	26.481		22.696	22.416		22.639	21.545		22.616	19.268		25.716	24.676		31.934			22.941	23.221		31.337	30.482
	29.959	26.411		24.996	26.602		22.926	22.551		22.564	21.4447		22.752	19.329		25.643	24.736		32.642	32.016		22.987	23.321		31.672	30.137
	29.935	26.743		24.901			22.925	22.798		22.511	21.451		22.851	19.316		25.937	24.661		31.883	31.968			23.177			30.411
av	29.9003	26.7127		25.0427	26.5415		22.849	22.5883		22.5713	21.4802		22.7397	19.3043		25.7653	24.691		32.153	31.992		22.964	23.2397		31.5045	30.3433
sd	0.081715	0.287702		0.169877	0.0855599		0.132503	0.193717		0.0643143	0.056178		0.117984	0.0321299		0.153083	0.0396863		0.424253	0.0339411		0.0325269	0.0737925		0.236881	0.182182
delta-Ct	-0.196	0.573667		-1.84433	-0.807833		-4.038	-4.761		-4.31567	-5.8691		-4.14733	-8.045		-1.12167	-2.65833		5.266	4.64267		-3.923	-4.10967		5.3655	3.95933
rel-exp	1	0.586553		1	0.487509		1	1.65061		1	2.93515		1	14.9044		1	2.90123		1	1.54043		1	1.13813		1	2.65032
combined SD	0.1872	0.332991		0.180265	0.450268		0.145582	0.482645		0.0881665	0.445619		0.132504	0.44323		0.164534	0.443842		0.428518	0.443365		0.0685201	0.44818		0.290213	0.317555
STD	0.121691	0.120895		0.117459	0.130698		0.0959851	0.469328		0.0592825	0.779959		0.0877533	3.94242		0.107783	0.768321		0.256976	0.407571		0.0463843	0.303919		0.182219	0.523628
