# Supplementary material for: Interaction of PsMYB4 with PsEGL3 inhibits anthocyanin biosynthesis in tree peony yellow flowers
Source: Front Plant Sci. 2025 Jun 23;16:1595014. doi: 10.3389/fpls.2025.1595014 (PMC12230082; doi:10.3389/fpls.2025.1595014)
Supplement: Supplementary file 1 [file DataSheet1.zip › raw data/Figure 8C raw data.xlsx]

## Sheet: CHS
	Luc signal				RLuc signal				Luc/RLuc
	GFP+pCHS-LUC	MYB+pCHS-LUC	bHLH+pCHS-LUC	MYB+bHLH+pCHS-LUC	GFP+pCHS-LUC	MYB+pCHS-LUC	bHLH+pCHS-LUC	MYB+bHLH+pCHS-LUC	GFP+pCHS-LUC	MYB+pCHS-LUC	bHLH+pCHS-LUC	MYB+bHLH+pCHS-LUC
REP1	1260	790	1260	80	12940	12510	13420	11790	0.0973725	0.0631495	0.0938897	0.00678541
REP2	1370	740	1280	90	13440	11880	11380	13600	0.101935	0.0622896	0.112478	0.00661765
REP3	1320	730	960	120	11290	13630	12960	13580	0.116918	0.0535583	0.0740741	0.00883652
REP4	1280	740	1190	150	12960	13530	12790	11220	0.0987654	0.0546933	0.0930414	0.013369
REP5	1270	580	1390	110	11630	11240	12220	11650	0.1092	0.0516014	0.113748	0.00944206
REP6	970	690	1290	100	12300	11730	12980	12520	0.0788618	0.0588235	0.0993837	0.00798722

## Sheet: DFR
	Luc signal				RLuc signal				Luc/RLuc
	GFP+pDFR-LUC	MYB+pDFR-LUC	bHLH+pDFR-LUC	MYB+bHLH+pDFR-LUC	GFP+pDFR-LUC	MYB+pDFR-LUC	bHLH+pDFR-LUC	MYB+bHLH+pDFR-LUC	GFP+pDFR-LUC	MYB+pDFR-LUC	bHLH+pDFR-LUC	MYB+bHLH+pDFR-LUC
REP1	890	440	880	240	11550	13830	12440	13780	0.0770563	0.0318149	0.0707395	0.0174165
REP2	1210	490	970	290	13140	13720	13020	11450	0.0920852	0.0357143	0.0745008	0.0253275
REP3	1010	480	1030	280	11680	11370	13430	11880	0.0864726	0.0422164	0.076694	0.023569
REP4	980	390	840	190	12400	11770	11450	12540	0.0790323	0.0331351	0.0733624	0.0151515
REP5	930	330	1050	130	12980	12780	13250	11880	0.0716487	0.0258216	0.0792453	0.0109428
REP6	910	440	940	240	13440	12150	13080	13740	0.0677083	0.036214	0.0718654	0.0174672

## Sheet: CHI
	Luc signal				RLuc signal				Luc/RLuc
	GFP+pCHI-LUC	MYB+pCHI-LUC	bHLH+pCHI-LUC	MYB+bHLH+pCHI-LUC	GFP+pCHI-LUC	MYB+pCHI-LUC	bHLH+pCHI-LUC	MYB+bHLH+pCHI-LUC	GFP+pCHI-LUC	MYB+pCHI-LUC	bHLH+pCHI-LUC	MYB+bHLH+pCHI-LUC
REP1	810	890	780	440	12820	11850	13500	11990	0.0631825	0.0751055	0.0577778	0.0366972
REP2	850	860	840	490	13350	13150	11690	12550	0.0636704	0.0653992	0.0718563	0.0390438
REP3	990	780	810	330	13780	12420	13590	12380	0.0718433	0.0628019	0.0596026	0.0266559
REP4	1080	810	760	440	11900	14230	13260	13920	0.0907563	0.056922	0.0573152	0.0316092
REP5	840	650	700	480	13620	13920	12800	14070	0.061674	0.0466954	0.0546875	0.0341151
REP6	950	790	650	390	12050	11480	13240	11520	0.0788382	0.0688153	0.0490937	0.0338542
